# Supplementary material for: Circulating extracellular vesicular microRNA signatures in early gestation show an association with subsequent clinical features of pre-eclampsia
Source: Sci Rep. 2024 Jul 22;14:16770. doi: 10.1038/s41598-024-64057-w (PMC11263608; doi:10.1038/s41598-024-64057-w)
Supplement: Supplementary file 1 — Supplementary Table S1. [file 41598_2024_64057_MOESM1_ESM.xlsx]

## Sheet: resPrex1stMT
Supplementary Table S1 - 1st Trimester
miRNAs	log2FoldChange	pvalue	padj	Up/Dn	C14/C19
hsa-let-7a-2-3p	-29.9339	1.84968e-17	1.15353e-15	-1	other
hsa-miR-29a-5p	-9.65567	1.483e-05	0.00014744	-1	other
hsa-miR-29c-3p	-1.61748	0.00200656	0.0116652	-1	other
hsa-miR-30a-3p	-3.58185	0.000212208	0.00165426	-1	other
hsa-miR-30a-5p	-1.74496	0.000105814	0.000896153	-1	other
hsa-miR-30c-1-3p	-3.70358	0.00366322	0.0191308	-1	other
hsa-miR-30c-5p	-1.32378	0.00963291	0.0443502	-1	other
hsa-miR-30d-3p	-10.3981	2.88131e-12	7.60223e-11	-1	other
hsa-miR-3158-5p	-26.6298	1.36291e-22	1.86992e-20	-1	other
hsa-miR-32-5p	-1.70537	0.00121301	0.00770487	-1	other
hsa-miR-328-5p	-24.7681	6.99184e-16	3.426e-14	-1	other
hsa-miR-342-3p	-2.89481	0.00069817	0.00483783	-1	other
hsa-miR-3605-5p	-2.94436	0.00101576	0.00657367	-1	other
hsa-miR-363-5p	-5.74382	1.65022e-05	0.000161721	-1	other
hsa-miR-3656	-2.6639	0.00336362	0.0179166	-1	other
hsa-miR-370-5p	-7.46819	0.000490065	0.00353878	-1	other
hsa-miR-374b-5p	-1.82414	0.00455054	0.0229534	-1	other
hsa-miR-378a-5p	-8.2679	2.97752e-09	5.23739e-08	-1	other
hsa-miR-421	-1.57767	0.00397972	0.0203738	-1	other
hsa-miR-423-3p	-2.99055	2.98336e-05	0.000280354	-1	other
hsa-miR-424-5p	-3.93779	0.000272606	0.00207787	-1	other
hsa-miR-425-3p	-2.57504	0.00414092	0.021042	-1	other
hsa-miR-432-3p	-27.7566	3.50143e-20	2.66887e-18	-1	other
hsa-miR-450a-5p	-1.92398	0.00331218	0.0179166	-1	other
hsa-miR-483-3p	-5.55637	6.80146e-07	8.56108e-06	-1	other
hsa-miR-486-3p	-7.44308	3.14261e-10	6.34068e-09	-1	other
hsa-miR-499a-5p	-1.57048	0.00796866	0.0377	-1	other
hsa-miR-501-5p	-7.48891	1.9884e-07	2.67459e-06	-1	other
hsa-miR-518e-3p	-3.02241	0.00461651	0.0231163	-1	other
hsa-miR-5190	-21.8599	3.21548e-12	7.87792e-11	-1	other
hsa-miR-5191	-7.99965	0.00559363	0.0272144	-1	other
hsa-miR-5192	-23.9345	2.6624e-29	6.08801e-27	-1	other
hsa-miR-5194	-21.2419	2.17145e-13	7.44808e-12	-1	other
hsa-miR-5195-3p	-21.8599	3.21548e-12	7.87792e-11	-1	other
hsa-miR-520d-5p	-3.23011	0.00357841	0.018883	-1	other
hsa-miR-532-3p	-7.55448	8.66487e-09	1.35093e-07	-1	other
hsa-miR-542-3p	-2.23153	0.000936606	0.00611916	-1	other
hsa-miR-584-3p	-11.0607	2.36387e-09	4.38274e-08	-1	other
hsa-miR-625-5p	-3.33272	0.00245695	0.013703	-1	other
hsa-miR-629-3p	-11.503	9.24791e-10	1.76224e-08	-1	other
hsa-miR-7-1-3p	-8.08529	1.52856e-07	2.09718e-06	-1	other
hsa-miR-744-3p	-8.09248	4.6961e-06	5.11353e-05	-1	other
hsa-miR-9-3p	-4.99968	0.000103147	0.000884485	-1	other
hsa-miR-92a-2-5p	-18.1125	2.6634e-09	4.80814e-08	-1	other
hsa-miR-92b-5p	-2.98638	0.00165413	0.00995382	-1	other
hsa-miR-93-3p	-4.00129	0.000932209	0.00611916	-1	other
hsa-miR-96-5p	-1.98326	0.00555905	0.0272144	-1	other
hsa-miR-98-3p	-4.48839	0.00204202	0.0117717	-1	other
hsa-miR-99a-3p	-28.8811	4.50712e-21	4.41698e-19	-1	other
hsa-miR-99b-3p	-4.04017	0.000139086	0.00112251	-1	other
hsa-miR-29a-3p	-1.70567	0.0154116	0.0640751	0	other
hsa-miR-29b-1-5p	0.0134952	0.995289	NA	0	other
hsa-miR-29b-2-5p	-2.87473	0.0450719	0.146537	0	other
hsa-miR-29b-3p	-1.49082	0.0274819	0.101358	0	other
hsa-miR-29c-5p	-2.06723	0.0344419	0.120257	0	other
hsa-miR-301a-3p	-0.705414	0.546504	NA	0	other
hsa-miR-301a-5p	-0.441907	0.617429	NA	0	other
hsa-miR-301b-3p	0.0175716	0.988641	NA	0	other
hsa-miR-3064-3p	0	1	NA	0	other
hsa-miR-3064-5p	0.766389	0.292211	NA	0	other
hsa-miR-3065-5p	0.104373	0.982135	NA	0	other
hsa-miR-3074-3p	-0.492513	0.819615	0.962853	0	other
hsa-miR-3074-5p	0.253573	0.713984	NA	0	other
hsa-miR-30b-3p	0.633414	0.548413	0.81412	0	other
hsa-miR-30b-5p	-1.62751	0.0116093	0.0527414	0	other
hsa-miR-30c-2-3p	-0.887711	0.284591	0.553036	0	other
hsa-miR-30d-5p	0.458371	0.529448	0.802812	0	other
hsa-miR-30e-3p	-1.90987	0.0264664	0.0997579	0	other
hsa-miR-30e-5p	-0.904863	0.0001313	0.00107228	0	other
hsa-miR-31-3p	0	1	NA	0	other
hsa-miR-31-5p	-0.98432	0.521405	NA	0	other
hsa-miR-3115	-0.0252857	0.99025	NA	0	other
hsa-miR-3117-3p	0.0451924	0.989484	NA	0	other
hsa-miR-3120-3p	1.5479	0.034276	0.120257	0	other
hsa-miR-3120-5p	1.66491	0.0358277	0.123507	0	other
hsa-miR-3121-3p	0.270692	0.884276	NA	0	other
hsa-miR-3121-5p	0	1	NA	0	other
hsa-miR-3122	-0.331738	0.871029	NA	0	other
hsa-miR-3124-3p	-0.547419	0.841666	NA	0	other
hsa-miR-3124-5p	0.46997	0.525588	NA	0	other
hsa-miR-3125	0.186667	0.957652	NA	0	other
hsa-miR-3127-5p	0.315259	0.748739	NA	0	other
hsa-miR-3128	0.138935	0.915296	NA	0	other
hsa-miR-3129-5p	0.00480739	0.999253	NA	0	other
hsa-miR-3130-3p	-0.0896249	0.961899	NA	0	other
hsa-miR-3131	0.0847994	NA	NA	0	other
hsa-miR-3133	0.123968	0.978616	NA	0	other
hsa-miR-3135a	-0.307175	0.730386	0.917665	0	other
hsa-miR-3135b	0.0644214	0.989997	NA	0	other
hsa-miR-3136-5p	-0.506281	0.841766	NA	0	other
hsa-miR-3137	-0.129423	0.967089	NA	0	other
hsa-miR-3138	1.64665	0.0417777	0.139972	0	other
hsa-miR-3140-3p	-0.284712	0.737024	NA	0	other
hsa-miR-3140-5p	-0.224298	0.923534	1	0	other
hsa-miR-3143	-1.2962	0.164065	0.377679	0	other
hsa-miR-3144-3p	-0.412884	0.935938	NA	0	other
hsa-miR-3146	-0.18429	0.883556	NA	0	other
hsa-miR-3149	-0.388858	0.89847	0.992353	0	other
hsa-miR-3150a-3p	0.0336737	0.989557	1	0	other
hsa-miR-3150a-5p	0.716795	0.389909	NA	0	other
hsa-miR-3150b-3p	0.447004	0.634252	NA	0	other
hsa-miR-3150b-5p	-0.116861	0.960382	NA	0	other
hsa-miR-3157-3p	0.245239	0.686751	NA	0	other
hsa-miR-3157-5p	-0.247705	0.815085	NA	0	other
hsa-miR-3158-3p	0.627974	0.425772	0.712062	0	other
hsa-miR-3160-3p	0.0176605	0.995194	NA	0	other
hsa-miR-3161	0.405983	0.924796	NA	0	other
hsa-miR-3163	0.91455	0.414246	NA	0	other
hsa-miR-3164	0.0858132	0.923678	NA	0	other
hsa-miR-3165	0.0922635	0.979237	NA	0	other
hsa-miR-3166	0.0975642	0.979441	NA	0	other
hsa-miR-3168	-0.11082	0.970564	NA	0	other
hsa-miR-3173-3p	-3.36877	0.0184899	0.0741758	0	other
hsa-miR-3173-5p	-0.171124	0.851374	0.975544	0	other
hsa-miR-3174	0.525848	0.569851	NA	0	other
hsa-miR-3175	0.808536	0.650339	NA	0	other
hsa-miR-3176	-0.552965	0.467218	NA	0	other
hsa-miR-3177-3p	1.45487	0.0237723	0.0905988	0	other
hsa-miR-3177-5p	-3.14203	0.147104	0.35018	0	other
hsa-miR-3179	-0.0583836	0.947248	NA	0	other
hsa-miR-3180	0.508376	0.585513	NA	0	other
hsa-miR-3180-3p	0.32611	0.699457	NA	0	other
hsa-miR-3180-5p	-0.714508	0.614728	NA	0	other
hsa-miR-3183	0	1	NA	0	other
hsa-miR-3184-5p	-0.0773453	0.98799	NA	0	other
hsa-miR-3186-3p	0.00310116	0.999518	NA	0	other
hsa-miR-3186-5p	0.0657054	0.987995	NA	0	other
hsa-miR-3187-3p	0.0434401	0.95242	NA	0	other
hsa-miR-3187-5p	-0.276548	0.860596	0.975544	0	other
hsa-miR-3188	0.200661	0.87979	NA	0	other
hsa-miR-3190-3p	-0.201108	0.807039	NA	0	other
hsa-miR-3190-5p	0	1	NA	0	other
hsa-miR-3191-5p	0	1	NA	0	other
hsa-miR-3192-3p	0	1	NA	0	other
hsa-miR-3192-5p	-0.139591	0.934731	NA	0	other
hsa-miR-3194-3p	-0.207715	0.860648	NA	0	other
hsa-miR-3195	-0.314075	0.90461	0.996088	0	other
hsa-miR-3196	-0.0280306	0.995648	NA	0	other
hsa-miR-3198	0.0278092	0.970194	NA	0	other
hsa-miR-3199	-0.29336	0.757567	0.92802	0	other
hsa-miR-32-3p	-2.58565	0.0134624	0.0580831	0	other
hsa-miR-3200-3p	-0.126343	0.907135	NA	0	other
hsa-miR-3200-5p	-1.3723	0.219543	0.466274	0	other
hsa-miR-3202	-0.0812115	0.963292	NA	0	other
hsa-miR-320a	0.600021	0.237916	0.492695	0	other
hsa-miR-320b	0.765616	0.185867	0.416724	0	other
hsa-miR-320c	0.830809	0.201683	0.442027	0	other
hsa-miR-320d	1.30589	0.0718355	0.20881	0	other
hsa-miR-320e	0.785448	NA	NA	0	other
hsa-miR-323a-5p	-2.88425	0.0329672	0.117789	0	other
hsa-miR-323b-5p	0	1	1	0	other
hsa-miR-324-3p	-0.063055	0.922452	1	0	other
hsa-miR-324-5p	-0.822373	0.350815	0.644013	0	other
hsa-miR-326	-0.341458	0.601645	0.852744	0	other
hsa-miR-328-3p	1.54962	0.0322007	0.115653	0	other
hsa-miR-329-3p	0.475819	0.591493	0.845127	0	other
hsa-miR-329-5p	-1.09263	0.455896	0.737605	0	other
hsa-miR-330-5p	-1.09227	0.121056	0.303082	0	other
hsa-miR-331-3p	-0.282421	0.723686	0.912928	0	other
hsa-miR-331-5p	0.00782881	0.989638	1	0	other
hsa-miR-335-3p	-0.115233	0.867466	0.975544	0	other
hsa-miR-335-5p	-1.10655	0.0896037	0.244893	0	other
hsa-miR-337-3p	-0.020824	0.984404	NA	0	other
hsa-miR-338-3p	-1.55238	0.246122	0.499526	0	other
hsa-miR-338-5p	-0.15146	0.765866	0.931532	0	other
hsa-miR-339-3p	0.315215	0.400279	0.697673	0	other
hsa-miR-339-5p	-0.808448	0.281203	0.549587	0	other
hsa-miR-33a-3p	0	1	NA	0	other
hsa-miR-33a-5p	-0.187726	0.85855	NA	0	other
hsa-miR-33b-5p	0	1	NA	0	other
hsa-miR-340-3p	-1.63659	0.0634087	0.190782	0	other
hsa-miR-340-5p	-1.02479	0.013698	0.0583656	0	other
hsa-miR-342-5p	0.97742	0.0268401	0.100067	0	other
hsa-miR-345-3p	-1.25554	0.511709	0.787068	0	other
hsa-miR-345-5p	0.020311	0.967166	1	0	other
hsa-miR-34a-3p	0	1	NA	0	other
hsa-miR-34b-3p	-0.0966907	0.984986	NA	0	other
hsa-miR-34c-3p	-1.10611	0.645065	0.885029	0	other
hsa-miR-3591-5p	0.243195	0.917114	NA	0	other
hsa-miR-3605-3p	1.16507	0.136765	0.335075	0	other
hsa-miR-3607-3p	-2.48595	0.618727	0.863251	0	other
hsa-miR-3607-5p	0	1	1	0	other
hsa-miR-361-3p	0.306838	0.337258	0.623609	0	other
hsa-miR-361-5p	-2.09402	0.0186447	0.074362	0	other
hsa-miR-3611	-0.0157797	0.990596	NA	0	other
hsa-miR-3613-3p	-1.84946	0.142634	0.34534	0	other
hsa-miR-3613-5p	-1.20943	0.0730603	0.209705	0	other
hsa-miR-3614-3p	-2.30958	0.247779	0.501406	0	other
hsa-miR-3614-5p	0.812056	0.297576	0.572574	0	other
hsa-miR-3615	-0.309274	0.580891	0.840699	0	other
hsa-miR-3617-5p	0.0386412	0.981069	NA	0	other
hsa-miR-3619-3p	-0.0649152	0.980536	NA	0	other
hsa-miR-3619-5p	0	1	NA	0	other
hsa-miR-362-3p	-0.595691	0.749835	0.923552	0	other
hsa-miR-362-5p	-0.415102	0.694806	NA	0	other
hsa-miR-3620-3p	0	1	NA	0	other
hsa-miR-3620-5p	0.144572	0.969915	NA	0	other
hsa-miR-3622a-5p	0.0765876	0.979471	NA	0	other
hsa-miR-363-3p	-0.393509	0.479632	0.761638	0	other
hsa-miR-3653-3p	-0.673473	0.75017	NA	0	other
hsa-miR-365a-3p	-2.1208	0.033853	0.120257	0	other
hsa-miR-365a-5p	-0.159962	0.89207	0.991571	0	other
hsa-miR-365b-3p	-0.80787	0.425372	0.712062	0	other
hsa-miR-365b-5p	-2.78441	0.0123265	0.0552678	0	other
hsa-miR-3661	0	1	NA	0	other
hsa-miR-3664-3p	-0.141115	0.954944	NA	0	other
hsa-miR-3675-3p	-0.412928	0.935932	NA	0	other
hsa-miR-3675-5p	0.169558	0.952642	NA	0	other
hsa-miR-3677-3p	0.120287	0.948504	NA	0	other
hsa-miR-3678-5p	-0.0931737	0.985531	NA	0	other
hsa-miR-3680-3p	0.514335	0.876164	NA	0	other
hsa-miR-3680-5p	-0.239007	0.905037	NA	0	other
hsa-miR-3682-3p	0.432788	0.63617	NA	0	other
hsa-miR-3682-5p	0	1	NA	0	other
hsa-miR-3684	-0.0599013	0.98647	NA	0	other
hsa-miR-3685	-0.0508405	0.990561	NA	0	other
hsa-miR-3687	-0.309494	0.912571	NA	0	other
hsa-miR-3688-3p	0.0598639	0.943166	NA	0	other
hsa-miR-3688-5p	0	1	1	0	other
hsa-miR-3690	0.413175	0.719067	NA	0	other
hsa-miR-3691-3p	0	1	1	0	other
hsa-miR-3691-5p	-0.572141	0.50046	NA	0	other
hsa-miR-3692-3p	-0.0602355	0.985774	NA	0	other
hsa-miR-371a-3p	0.445256	0.782349	0.943988	0	other
hsa-miR-371a-5p	0.371891	0.706124	NA	0	other
hsa-miR-371b-3p	0	1	NA	0	other
hsa-miR-371b-5p	0.121312	0.970473	NA	0	other
hsa-miR-372-3p	0.890431	0.297972	0.572574	0	other
hsa-miR-372-5p	-1.67289	0.532477	0.802812	0	other
hsa-miR-374a-3p	-1.67878	0.107556	0.279098	0	other
hsa-miR-374a-5p	-1.35039	0.0136188	0.0583656	0	other
hsa-miR-374b-3p	-0.055839	0.966795	1	0	other
hsa-miR-374c-5p	-0.0238153	0.99574	NA	0	other
hsa-miR-375	-0.853875	0.239528	0.493301	0	other
hsa-miR-376a-3p	-0.169209	0.890443	NA	0	other
hsa-miR-376a-5p	-0.144794	0.977518	NA	0	other
hsa-miR-376b-5p	-0.162583	0.974756	NA	0	other
hsa-miR-376c-5p	-0.218413	0.928299	NA	0	other
hsa-miR-378a-3p	-0.207858	0.706339	0.912725	0	other
hsa-miR-378b	-0.619109	0.646449	NA	0	other
hsa-miR-378c	-0.874672	0.101933	0.268375	0	other
hsa-miR-378d	-0.552052	0.343311	0.633095	0	other
hsa-miR-378e	-0.743749	0.403946	NA	0	other
hsa-miR-378f	-0.270493	0.663969	0.895389	0	other
hsa-miR-378g	-0.0263161	0.971271	1	0	other
hsa-miR-378h	-0.414003	0.709211	NA	0	other
hsa-miR-378i	-1.04861	0.057097	0.174082	0	other
hsa-miR-378j	-0.0980109	0.963798	NA	0	other
hsa-miR-383-3p	-1.67523	0.557051	0.818721	0	other
hsa-miR-3909	0.268037	0.753926	0.925211	0	other
hsa-miR-3911	0.717022	0.620167	NA	0	other
hsa-miR-3912-3p	-0.742016	0.439414	NA	0	other
hsa-miR-3912-5p	0	1	NA	0	other
hsa-miR-3913-3p	-1.10717	0.663875	0.895389	0	other
hsa-miR-3913-5p	-0.40929	0.487301	0.769436	0	other
hsa-miR-3918	0.0167873	0.989173	NA	0	other
hsa-miR-3920	-0.211669	0.90504	NA	0	other
hsa-miR-3925-5p	0	1	NA	0	other
hsa-miR-3928-5p	0	1	1	0	other
hsa-miR-3934-3p	0	1	1	0	other
hsa-miR-3934-5p	0.0118597	0.990338	NA	0	other
hsa-miR-3936	0	1	NA	0	other
hsa-miR-3939	0.427048	0.67937	NA	0	other
hsa-miR-3940-3p	-0.515215	0.543974	NA	0	other
hsa-miR-3940-5p	0	1	NA	0	other
hsa-miR-3942-5p	0.0946956	0.97749	NA	0	other
hsa-miR-3944-3p	0.549245	0.74612	NA	0	other
hsa-miR-3944-5p	-0.303322	0.856956	NA	0	other
hsa-miR-3960	0.113405	0.903764	NA	0	other
hsa-miR-410-5p	-0.289533	0.893281	0.991571	0	other
hsa-miR-412-3p	0	1	1	0	other
hsa-miR-422a	-0.277773	0.718673	0.912725	0	other
hsa-miR-423-5p	1.24958	0.0127611	0.0562787	0	other
hsa-miR-424-3p	0.251078	0.49411	0.775651	0	other
hsa-miR-425-5p	0.0409109	0.861831	0.975544	0	other
hsa-miR-4286	-0.854678	0.424482	0.712062	0	other
hsa-miR-429	-1.19893	0.162486	0.376217	0	other
hsa-miR-4301	-0.621576	0.815031	NA	0	other
hsa-miR-4326	0.942657	0.217687	0.463769	0	other
hsa-miR-4421	0.0223199	0.995454	NA	0	other
hsa-miR-4424	-0.0749073	0.988369	NA	0	other
hsa-miR-4425	-0.269525	0.938779	NA	0	other
hsa-miR-4429	0.905825	0.184969	0.416724	0	other
hsa-miR-4433a-3p	0.0816173	0.972257	NA	0	other
hsa-miR-4433a-5p	-0.412959	0.935927	NA	0	other
hsa-miR-4433b-3p	0.614429	0.417214	0.710802	0	other
hsa-miR-4433b-5p	-0.315561	0.662309	0.895389	0	other
hsa-miR-4435	-0.134611	0.87516	0.97938	0	other
hsa-miR-4436b-3p	0.0457765	0.992892	NA	0	other
hsa-miR-4437	-0.538829	0.913379	NA	0	other
hsa-miR-4443	0.384296	0.792253	NA	0	other
hsa-miR-4446-5p	-3.71438	0.159496	0.370895	0	other
hsa-miR-4448	-0.311469	0.84125	0.975544	0	other
hsa-miR-4449	0.906754	0.490617	NA	0	other
hsa-miR-4454	-2.18061	0.093482	0.250502	0	other
hsa-miR-4466	-0.741357	0.532308	0.802812	0	other
hsa-miR-4467	-0.493907	0.695016	0.908155	0	other
hsa-miR-4473	0.573041	0.474374	0.755512	0	other
hsa-miR-4474-3p	-0.210461	0.854306	NA	0	other
hsa-miR-4479	0.0724488	0.963919	NA	0	other
hsa-miR-4482-3p	0.0685356	0.98225	NA	0	other
hsa-miR-4482-5p	0.114847	0.956299	NA	0	other
hsa-miR-4485-3p	-0.170257	0.948417	NA	0	other
hsa-miR-4487	-0.0294775	0.995242	NA	0	other
hsa-miR-4488	-0.923533	0.381907	0.677013	0	other
hsa-miR-4489	-0.121791	0.891051	NA	0	other
hsa-miR-4491	0.0144784	0.997752	NA	0	other
hsa-miR-4492	-1.34104	0.425814	0.712062	0	other
hsa-miR-4498	-0.0335392	0.978827	NA	0	other
hsa-miR-449a	-0.45895	0.919016	NA	0	other
hsa-miR-449c-5p	0.00780035	0.998789	NA	0	other
hsa-miR-4503	-0.0684325	0.981833	NA	0	other
hsa-miR-4504	-0.780547	0.326746	0.612425	0	other
hsa-miR-4508	-1.22293	0.0926761	0.250298	0	other
hsa-miR-450a-1-3p	-2.06918	0.261682	0.520329	0	other
hsa-miR-450a-2-3p	-0.429788	0.675486	0.902434	0	other
hsa-miR-450b-3p	-2.27597	0.44952	0.729008	0	other
hsa-miR-450b-5p	-1.54271	0.0418283	0.139972	0	other
hsa-miR-4510	-0.16783	0.843447	0.975544	0	other
hsa-miR-4511	-0.45935	0.588719	0.84334	0	other
hsa-miR-4516	0	1	NA	0	other
hsa-miR-451a	-0.860235	0.0983911	0.260603	0	other
hsa-miR-451b	-0.368581	0.642828	0.883728	0	other
hsa-miR-452-3p	-1.10917	0.710446	0.912725	0	other
hsa-miR-452-5p	0.296479	0.659299	0.895389	0	other
hsa-miR-4521	0.305811	0.918189	NA	0	other
hsa-miR-4522	0.0457981	0.992889	NA	0	other
hsa-miR-4525	0.0397581	0.977555	NA	0	other
hsa-miR-4526	0.101537	0.981208	NA	0	other
hsa-miR-4533	-0.338702	0.790315	NA	0	other
hsa-miR-4536-5p	-0.0486222	0.992449	NA	0	other
hsa-miR-454-3p	-1.96035	0.0191604	0.0758866	0	other
hsa-miR-454-5p	-0.837302	0.227312	0.47576	0	other
hsa-miR-455-3p	-2.45189	0.11203	0.286763	0	other
hsa-miR-455-5p	-1.79872	0.0145995	0.0614432	0	other
hsa-miR-4632-5p	0	1	NA	0	other
hsa-miR-4635	-0.102415	0.95111	NA	0	other
hsa-miR-4637	-0.185694	0.891178	NA	0	other
hsa-miR-4638-3p	0.351892	0.902728	NA	0	other
hsa-miR-4638-5p	0.679412	0.520623	NA	0	other
hsa-miR-4639-5p	0.104164	0.96679	NA	0	other
hsa-miR-4644	0	1	NA	0	other
hsa-miR-4645-3p	-0.164858	0.886095	NA	0	other
hsa-miR-4646-3p	0.198875	0.940855	NA	0	other
hsa-miR-4646-5p	0.109803	0.938105	NA	0	other
hsa-miR-4647	0.424817	0.706057	0.912725	0	other
hsa-miR-4648	-0.209918	0.965786	NA	0	other
hsa-miR-4654	0.245715	0.844854	NA	0	other
hsa-miR-4655-5p	-0.0284798	0.993695	NA	0	other
hsa-miR-4657	0.0233401	0.987023	NA	0	other
hsa-miR-4658	0.144853	0.950286	NA	0	other
hsa-miR-4659a-3p	-0.610269	0.332501	NA	0	other
hsa-miR-4659a-5p	-0.173527	0.930728	1	0	other
hsa-miR-4659b-3p	-0.185113	0.776646	NA	0	other
hsa-miR-4659b-5p	-0.0231472	0.986471	1	0	other
hsa-miR-4660	-0.158386	0.911585	NA	0	other
hsa-miR-4661-3p	-0.984088	0.748139	0.923552	0	other
hsa-miR-4661-5p	0.643278	0.474919	NA	0	other
hsa-miR-4662a-3p	0	1	NA	0	other
hsa-miR-4662a-5p	-0.209102	0.855232	NA	0	other
hsa-miR-4664-3p	0.278809	0.784086	NA	0	other
hsa-miR-4664-5p	-2.91932	0.569338	0.829226	0	other
hsa-miR-4665-3p	0	1	NA	0	other
hsa-miR-4667-5p	0.337657	0.845202	NA	0	other
hsa-miR-4668-5p	-0.346744	0.823127	NA	0	other
hsa-miR-4671-5p	-0.0713747	0.988917	NA	0	other
hsa-miR-4672	-0.46055	0.68206	NA	0	other
hsa-miR-4676-3p	-0.822596	0.473162	NA	0	other
hsa-miR-4677-3p	0.0325733	0.958583	NA	0	other
hsa-miR-4677-5p	-0.792574	0.544741	0.811897	0	other
hsa-miR-4683	-0.179293	0.900522	NA	0	other
hsa-miR-4684-3p	-0.0776091	0.987949	NA	0	other
hsa-miR-4685-3p	-0.835819	0.327496	NA	0	other
hsa-miR-4685-5p	-0.548175	0.837806	0.975544	0	other
hsa-miR-4686	-0.379514	0.840402	NA	0	other
hsa-miR-4687-3p	0.0339537	0.992887	NA	0	other
hsa-miR-4688	0.957561	0.609044	NA	0	other
hsa-miR-4689	-0.115899	0.982002	NA	0	other
hsa-miR-4690-3p	0.0357723	0.973521	NA	0	other
hsa-miR-4690-5p	0	1	NA	0	other
hsa-miR-4697-5p	-0.388499	0.939716	NA	0	other
hsa-miR-4701-5p	0.0136446	0.997881	NA	0	other
hsa-miR-4707-3p	-0.136433	0.957226	NA	0	other
hsa-miR-4707-5p	0.805397	0.87538	NA	0	other
hsa-miR-4708-3p	0	1	NA	0	other
hsa-miR-4709-5p	0.33016	0.886511	NA	0	other
hsa-miR-4714-5p	0.0885401	0.978479	NA	0	other
hsa-miR-4716-3p	0.095656	0.985148	NA	0	other
hsa-miR-4717-3p	-0.0591816	0.99081	NA	0	other
hsa-miR-4721	0.144022	0.975028	NA	0	other
hsa-miR-4723-3p	-0.0775471	0.987959	NA	0	other
hsa-miR-4724-5p	-0.138185	0.932682	NA	0	other
hsa-miR-4725-3p	0	1	NA	0	other
hsa-miR-4726-5p	0.519179	0.722979	NA	0	other
hsa-miR-4727-3p	0.106707	0.983432	NA	0	other
hsa-miR-4731-5p	0.0405283	0.979982	NA	0	other
hsa-miR-4732-3p	-0.134074	0.845206	0.975544	0	other
hsa-miR-4734	-0.0645547	0.969423	NA	0	other
hsa-miR-4738-3p	0.870932	0.274553	NA	0	other
hsa-miR-4738-5p	0	1	NA	0	other
hsa-miR-4741	-0.15738	0.879854	NA	0	other
hsa-miR-4742-3p	-0.752611	0.342205	NA	0	other
hsa-miR-4742-5p	-0.862659	0.619125	0.863251	0	other
hsa-miR-4743-5p	0.377636	0.644512	NA	0	other
hsa-miR-4745-5p	0.0750215	0.966903	NA	0	other
hsa-miR-4746-3p	-2.26473	0.411932	0.710802	0	other
hsa-miR-4746-5p	0.749751	0.201585	0.442027	0	other
hsa-miR-4747-5p	-0.073308	0.978078	NA	0	other
hsa-miR-4748	0	1	NA	0	other
hsa-miR-4750-5p	0.00534831	0.996851	NA	0	other
hsa-miR-4753-3p	-0.187153	0.921803	NA	0	other
hsa-miR-4753-5p	0.820902	0.438644	NA	0	other
hsa-miR-4754	0.0185864	0.993172	NA	0	other
hsa-miR-4755-3p	-1.92254	0.113596	0.289692	0	other
hsa-miR-4755-5p	0.121842	0.856385	NA	0	other
hsa-miR-4757-3p	-0.0280722	0.995641	NA	0	other
hsa-miR-4762-3p	0.127061	0.934114	NA	0	other
hsa-miR-4762-5p	0	1	NA	0	other
hsa-miR-4763-5p	0	1	NA	0	other
hsa-miR-4766-3p	0	1	NA	0	other
hsa-miR-4767	-0.0247297	0.993945	NA	0	other
hsa-miR-4772-3p	-0.418436	0.741943	NA	0	other
hsa-miR-4772-5p	-0.411868	0.733053	NA	0	other
hsa-miR-4773	-0.0182297	0.993468	NA	0	other
hsa-miR-4775	-0.0632707	0.98683	NA	0	other
hsa-miR-4777-3p	-0.557031	0.844996	NA	0	other
hsa-miR-4779	0.0239133	0.994005	NA	0	other
hsa-miR-4781-3p	-0.572812	0.613483	NA	0	other
hsa-miR-4781-5p	0	1	NA	0	other
hsa-miR-4785	0	1	NA	0	other
hsa-miR-4786-5p	-0.116539	0.957976	NA	0	other
hsa-miR-4787-3p	0.183488	0.971512	NA	0	other
hsa-miR-4788	0.143217	0.96827	NA	0	other
hsa-miR-4792	-2.809	0.143654	0.345778	0	other
hsa-miR-4796-3p	-0.199637	0.915342	NA	0	other
hsa-miR-4796-5p	-0.101027	0.966272	NA	0	other
hsa-miR-4797-3p	-0.117423	0.949821	NA	0	other
hsa-miR-4797-5p	0	1	NA	0	other
hsa-miR-4804-5p	-0.0459811	0.986247	NA	0	other
hsa-miR-483-5p	1.49456	0.0705964	0.20785	0	other
hsa-miR-484	-0.182538	0.715147	0.912725	0	other
hsa-miR-486-5p	1.01313	0.055045	0.169331	0	other
hsa-miR-487b-5p	0	1	1	0	other
hsa-miR-490-3p	0.146468	NA	NA	0	other
hsa-miR-490-5p	-0.00788112	0.997546	NA	0	other
hsa-miR-491-5p	0.192731	0.86857	NA	0	other
hsa-miR-494-5p	0	1	1	0	other
hsa-miR-495-5p	-2.96557	0.286307	0.553258	0	other
hsa-miR-496	-0.287091	0.841798	NA	0	other
hsa-miR-497-3p	0	1	NA	0	other
hsa-miR-4999-3p	-0.0292655	0.993445	NA	0	other
hsa-miR-4999-5p	-0.992799	0.374326	NA	0	other
hsa-miR-499a-3p	-0.907258	0.705012	0.912725	0	other
hsa-miR-499b-5p	-0.162495	0.97477	NA	0	other
hsa-miR-5000-3p	0.0844682	0.985428	NA	0	other
hsa-miR-5001-3p	-0.817588	0.423912	NA	0	other
hsa-miR-5001-5p	-0.400108	0.804015	NA	0	other
hsa-miR-5003-3p	0.0282303	0.98963	NA	0	other
hsa-miR-5003-5p	0	1	NA	0	other
hsa-miR-5004-3p	-0.0714559	0.988905	NA	0	other
hsa-miR-5006-3p	-0.100473	0.962463	NA	0	other
hsa-miR-5009-3p	0	1	1	0	other
hsa-miR-5009-5p	0.330761	0.720366	NA	0	other
hsa-miR-500a-3p	-1.05778	0.0513062	0.159982	0	other
hsa-miR-500a-5p	-3.18843	0.0857711	0.236301	0	other
hsa-miR-500b-3p	0.336969	0.837164	NA	0	other
hsa-miR-500b-5p	-0.0651881	0.981473	NA	0	other
hsa-miR-501-3p	-0.350699	0.401721	0.697673	0	other
hsa-miR-5010-3p	-0.442481	0.426095	0.712062	0	other
hsa-miR-5010-5p	-1.62373	0.0733753	0.209731	0	other
hsa-miR-502-3p	-0.984488	0.0790887	0.222356	0	other
hsa-miR-502-5p	-2.97304	0.257031	0.517077	0	other
hsa-miR-503-3p	-1.10486	0.621975	0.865467	0	other
hsa-miR-503-5p	-0.614654	0.240669	0.493301	0	other
hsa-miR-504-3p	-1.35639	0.586748	0.84334	0	other
hsa-miR-505-3p	-1.22766	0.171105	0.391259	0	other
hsa-miR-505-5p	1.19757	0.0396244	0.134566	0	other
hsa-miR-508-3p	-0.289901	0.903305	NA	0	other
hsa-miR-509-3-5p	-0.405712	0.704667	NA	0	other
hsa-miR-509-3p	-0.150594	0.91065	NA	0	other
hsa-miR-509-5p	0	1	NA	0	other
hsa-miR-5090	0.156352	0.940721	NA	0	other
hsa-miR-5094	0.173816	0.973012	NA	0	other
hsa-miR-5096	0.208085	0.840767	NA	0	other
hsa-miR-5100	-1.47051	0.312605	0.592394	0	other
hsa-miR-511-3p	-4.47924	0.0128127	0.0562787	0	other
hsa-miR-511-5p	0.235496	0.674381	0.902434	0	other
hsa-miR-513c-5p	-0.0962563	0.98262	NA	0	other
hsa-miR-514a-3p	-0.157452	0.888231	NA	0	other
hsa-miR-514a-5p	0	1	NA	0	other
hsa-miR-515-5p	-0.0440166	0.963452	NA	0	other
hsa-miR-516a-5p	-1.27795	0.0795386	0.222708	0	other
hsa-miR-5187-5p	0.396745	0.726501	NA	0	other
hsa-miR-5188	0.156133	0.965927	NA	0	other
hsa-miR-5189-3p	0.172122	0.855182	0.975544	0	other
hsa-miR-5189-5p	0.216794	0.747153	0.923552	0	other
hsa-miR-518d-5p	-0.348432	0.579231	0.840069	0	other
hsa-miR-5193	-0.552913	0.678799	0.902434	0	other
hsa-miR-5195-5p	-2.28028	0.374816	0.667854	0	other
hsa-miR-5196-3p	0.117159	0.962185	NA	0	other
hsa-miR-5196-5p	-0.490009	0.923798	1	0	other
hsa-miR-519a-3p	-0.94083	0.313801	NA	0	other
hsa-miR-519a-5p	0.296306	0.750923	0.923552	0	other
hsa-miR-519b-5p	0.349817	0.701156	0.912725	0	other
hsa-miR-519c-5p	0.342013	0.694486	0.908155	0	other
hsa-miR-519e-3p	-0.132907	0.955436	NA	0	other
hsa-miR-520a-3p	-0.48737	0.575548	0.836495	0	other
hsa-miR-520c-5p	0.0161838	0.983805	1	0	other
hsa-miR-520f-3p	-0.210714	0.87393	NA	0	other
hsa-miR-520g-3p	-0.632941	0.445151	0.725354	0	other
hsa-miR-521	-0.924287	0.312555	NA	0	other
hsa-miR-523-3p	0.293365	0.800251	0.958282	0	other
hsa-miR-524-5p	-0.871569	0.282238	0.550043	0	other
hsa-miR-526a	-0.0350469	0.94968	1	0	other
hsa-miR-532-5p	0.0171247	0.969972	1	0	other
hsa-miR-541-3p	-0.0922874	NA	NA	0	other
hsa-miR-542-5p	0.00385704	0.998475	1	0	other
hsa-miR-543	0.823205	0.192383	0.425725	0	other
hsa-miR-544b	-0.117705	0.981718	NA	0	other
hsa-miR-545-3p	0	1	NA	0	other
hsa-miR-548a-3p	-0.651569	0.431975	NA	0	other
hsa-miR-548aa	-0.438772	0.713785	NA	0	other
hsa-miR-548ab	0.237576	0.843956	NA	0	other
hsa-miR-548ac	-0.406525	0.671956	NA	0	other
hsa-miR-548ad-5p	-1.23562	0.0982601	0.260603	0	other
hsa-miR-548ae-3p	-0.5589	0.77912	0.942804	0	other
hsa-miR-548ag	-0.396176	0.748332	0.923552	0	other
hsa-miR-548ah-3p	-0.632522	0.35667	NA	0	other
hsa-miR-548ah-5p	-0.279101	0.870232	NA	0	other
hsa-miR-548aj-3p	0	1	1	0	other
hsa-miR-548aj-5p	-0.0821224	0.968959	1	0	other
hsa-miR-548ak	-0.0695595	0.974182	NA	0	other
hsa-miR-548al	0.0841387	0.982017	NA	0	other
hsa-miR-548am-3p	0.401433	0.515034	NA	0	other
hsa-miR-548am-5p	0.324547	0.780777	NA	0	other
hsa-miR-548ap-5p	0.387613	0.68126	NA	0	other
hsa-miR-548aq-3p	0.271317	0.732633	NA	0	other
hsa-miR-548ar-3p	0.408896	0.752627	NA	0	other
hsa-miR-548ar-5p	-0.0714346	0.974614	1	0	other
hsa-miR-548as-5p	0.0395141	0.986469	NA	0	other
hsa-miR-548at-3p	0.0305346	0.99454	NA	0	other
hsa-miR-548at-5p	0.967165	0.640958	NA	0	other
hsa-miR-548au-5p	0.162447	0.897833	NA	0	other
hsa-miR-548av-3p	-0.357446	0.795893	NA	0	other
hsa-miR-548ay-3p	0.116946	0.937414	NA	0	other
hsa-miR-548ay-5p	-1.25346	0.051866	0.160996	0	other
hsa-miR-548az-5p	-0.265622	0.758447	NA	0	other
hsa-miR-548b-5p	-0.768935	0.571936	NA	0	other
hsa-miR-548ba	-0.573243	0.815996	0.962853	0	other
hsa-miR-548bb-3p	0.587308	0.895633	NA	0	other
hsa-miR-548bb-5p	-0.0747582	0.972892	NA	0	other
hsa-miR-548c-5p	0.336459	0.743051	NA	0	other
hsa-miR-548d-5p	-0.887986	0.148035	0.35018	0	other
hsa-miR-548e-3p	-0.0507768	0.931776	NA	0	other
hsa-miR-548f-3p	-0.200125	0.747933	NA	0	other
hsa-miR-548f-5p	-0.576259	0.801719	0.958282	0	other
hsa-miR-548g-3p	-0.196153	0.939259	NA	0	other
hsa-miR-548h-3p	-0.489552	0.635846	0.876182	0	other
hsa-miR-548h-5p	-0.117776	0.971097	NA	0	other
hsa-miR-548i	0	1	1	0	other
hsa-miR-548j-3p	0.626708	0.490788	NA	0	other
hsa-miR-548j-5p	0.0880866	0.904379	NA	0	other
hsa-miR-548k	-0.947137	0.150293	NA	0	other
hsa-miR-548l	-0.840182	0.311844	NA	0	other
hsa-miR-548n	-0.35199	0.765404	0.931532	0	other
hsa-miR-548o-3p	0.965063	0.0919326	0.249272	0	other
hsa-miR-548o-5p	0.324855	0.779256	0.942804	0	other
hsa-miR-548p	-0.743543	0.289548	NA	0	other
hsa-miR-548q	-0.696807	0.336181	NA	0	other
hsa-miR-548s	-0.0317685	0.994559	NA	0	other
hsa-miR-548t-3p	-0.302886	0.844718	0.975544	0	other
hsa-miR-548t-5p	-0.0366331	0.974768	1	0	other
hsa-miR-548u	0.225487	0.801141	NA	0	other
hsa-miR-548w	-0.320523	0.831525	NA	0	other
hsa-miR-548x-3p	0	1	NA	0	other
hsa-miR-548z	-0.785787	0.458824	NA	0	other
hsa-miR-549a	-0.304532	0.899772	0.992353	0	other
hsa-miR-550a-3-5p	-0.442829	0.49913	0.778189	0	other
hsa-miR-550a-3p	-2.27265	0.0959485	0.256111	0	other
hsa-miR-550a-5p	-0.485495	0.351109	0.644013	0	other
hsa-miR-550b-2-5p	-2.96711	0.0441802	0.145014	0	other
hsa-miR-550b-3p	0.573458	0.872505	NA	0	other
hsa-miR-551a	0.0339839	0.981819	NA	0	other
hsa-miR-551b-3p	-0.0878051	0.984838	NA	0	other
hsa-miR-551b-5p	0.332326	0.928503	NA	0	other
hsa-miR-552-3p	0.176052	0.909293	NA	0	other
hsa-miR-552-5p	0.0457116	0.992902	NA	0	other
hsa-miR-556-3p	-0.0883393	0.981896	NA	0	other
hsa-miR-556-5p	-0.902412	0.264384	NA	0	other
hsa-miR-5571-3p	0.0750136	0.985344	NA	0	other
hsa-miR-5581-3p	0.0458128	0.987575	NA	0	other
hsa-miR-5582-3p	-0.799814	0.461443	NA	0	other
hsa-miR-5584-5p	-0.274458	0.8207	NA	0	other
hsa-miR-5587-3p	-0.041782	0.993512	NA	0	other
hsa-miR-5589-3p	0	1	NA	0	other
hsa-miR-5589-5p	0.571691	0.721587	NA	0	other
hsa-miR-561-5p	-0.259129	0.878237	NA	0	other
hsa-miR-5683	-0.00802349	0.997827	NA	0	other
hsa-miR-5696	0	1	1	0	other
hsa-miR-5697	0	1	NA	0	other
hsa-miR-5698	0.0093057	0.996426	NA	0	other
hsa-miR-570-3p	-0.138671	0.949145	NA	0	other
hsa-miR-5701	-0.999439	0.845686	NA	0	other
hsa-miR-5706	0.0706422	0.989031	NA	0	other
hsa-miR-574-3p	0.212933	0.714131	0.912725	0	other
hsa-miR-574-5p	0.373552	0.396118	0.69498	0	other
hsa-miR-576-3p	0.013431	0.974369	1	0	other
hsa-miR-576-5p	-1.18527	0.116995	0.297254	0	other
hsa-miR-579-3p	0.0181069	0.993538	NA	0	other
hsa-miR-579-5p	-0.306694	0.71089	NA	0	other
hsa-miR-580-3p	-0.696156	0.63546	NA	0	other
hsa-miR-581	0.919618	0.248027	NA	0	other
hsa-miR-582-3p	0.620552	0.410378	0.710802	0	other
hsa-miR-582-5p	-0.463643	0.797023	0.957544	0	other
hsa-miR-584-5p	1.08201	0.0746653	0.211654	0	other
hsa-miR-589-3p	-0.990979	0.558544	0.818721	0	other
hsa-miR-589-5p	0.0895679	0.884161	0.986235	0	other
hsa-miR-590-3p	-0.648598	0.585607	NA	0	other
hsa-miR-590-5p	0	1	NA	0	other
hsa-miR-597-3p	0.475651	0.513879	NA	0	other
hsa-miR-597-5p	0	1	NA	0	other
hsa-miR-598-3p	-1.03993	0.0730355	0.209705	0	other
hsa-miR-598-5p	-1.01369	0.616039	0.863251	0	other
hsa-miR-605-3p	0.922807	0.501584	NA	0	other
hsa-miR-605-5p	0.20527	0.931016	NA	0	other
hsa-miR-607	-0.0255349	0.993967	NA	0	other
hsa-miR-6087	-1.98566	0.144627	0.346904	0	other
hsa-miR-610	-0.605859	0.505034	0.784679	0	other
hsa-miR-6130	0.261176	0.693104	0.908155	0	other
hsa-miR-6131	-0.45174	0.762042	0.931532	0	other
hsa-miR-615-3p	1.07522	0.129701	0.320054	0	other
hsa-miR-615-5p	-0.690331	0.76368	0.931532	0	other
hsa-miR-616-3p	-0.497729	0.566607	NA	0	other
hsa-miR-616-5p	0.198956	0.9126	NA	0	other
hsa-miR-618	-0.732831	0.361388	0.654122	0	other
hsa-miR-619-3p	-0.543548	0.869972	NA	0	other
hsa-miR-619-5p	-0.35315	0.662488	NA	0	other
hsa-miR-624-3p	-0.0651734	0.984215	NA	0	other
hsa-miR-624-5p	-0.594874	0.558873	NA	0	other
hsa-miR-627-3p	-0.352448	0.789361	NA	0	other
hsa-miR-628-3p	1.03666	0.0561866	0.172071	0	other
hsa-miR-628-5p	-0.879645	0.415425	0.710802	0	other
hsa-miR-629-5p	0.495236	0.467473	0.751032	0	other
hsa-miR-636	-0.298874	0.718112	0.912725	0	other
hsa-miR-641	-0.077729	0.918952	1	0	other
hsa-miR-642a-3p	0.691465	0.415877	0.710802	0	other
hsa-miR-642a-5p	-1.65856	0.431666	0.712883	0	other
hsa-miR-642b-3p	-0.321185	0.919888	NA	0	other
hsa-miR-642b-5p	0	1	NA	0	other
hsa-miR-643	-0.461718	0.705718	NA	0	other
hsa-miR-6500-3p	0.200323	0.92025	NA	0	other
hsa-miR-6501-5p	-0.476266	0.691656	NA	0	other
hsa-miR-6502-5p	-0.0203121	0.996846	NA	0	other
hsa-miR-6503-3p	-0.710146	0.2771	0.54593	0	other
hsa-miR-6503-5p	-0.594529	0.68673	0.907701	0	other
hsa-miR-6505-3p	0.349705	0.797181	NA	0	other
hsa-miR-6505-5p	-0.0872771	0.958364	NA	0	other
hsa-miR-6507-5p	-0.0126043	0.998043	NA	0	other
hsa-miR-6509-3p	0.123348	0.973137	NA	0	other
hsa-miR-6509-5p	-0.12634	0.931238	NA	0	other
hsa-miR-651-3p	0	1	1	0	other
hsa-miR-651-5p	-1.19417	0.0385256	0.131485	0	other
hsa-miR-6510-3p	0.141621	0.961481	NA	0	other
hsa-miR-6511a-3p	0.08576	0.910001	NA	0	other
hsa-miR-6511a-5p	-0.49422	0.795263	0.957106	0	other
hsa-miR-6511b-3p	-0.817401	0.488655	NA	0	other
hsa-miR-6511b-5p	-0.163219	0.86469	NA	0	other
hsa-miR-6513-3p	-0.210653	0.779747	NA	0	other
hsa-miR-6513-5p	-0.294984	0.836858	NA	0	other
hsa-miR-6514-3p	0.0338917	0.98959	NA	0	other
hsa-miR-6514-5p	0.302173	0.806132	NA	0	other
hsa-miR-6515-3p	-0.0282384	0.995615	NA	0	other
hsa-miR-6515-5p	0.469113	0.513559	NA	0	other
hsa-miR-6516-3p	-0.559305	0.658875	0.895389	0	other
hsa-miR-6516-5p	0.0357735	0.956674	1	0	other
hsa-miR-652-3p	-0.954033	0.0932469	0.250502	0	other
hsa-miR-652-5p	-6.8462	0.0128689	0.0562787	0	other
hsa-miR-653-3p	0	1	NA	0	other
hsa-miR-653-5p	-0.222434	0.893089	NA	0	other
hsa-miR-656-5p	0	1	NA	0	other
hsa-miR-659-3p	0	1	1	0	other
hsa-miR-659-5p	0.32171	0.636062	0.876182	0	other
hsa-miR-660-3p	-3.16242	0.0544693	0.168315	0	other
hsa-miR-660-5p	-1.56043	0.0128801	0.0562787	0	other
hsa-miR-664a-3p	-3.0339	0.013184	0.0572419	0	other
hsa-miR-664b-3p	0.617831	0.730041	NA	0	other
hsa-miR-664b-5p	0.173734	0.86536	NA	0	other
hsa-miR-665	0	1	NA	0	other
hsa-miR-668-3p	-0.694654	0.630871	NA	0	other
hsa-miR-668-5p	0	1	NA	0	other
hsa-miR-671-5p	-1.1201	0.382106	0.677013	0	other
hsa-miR-6715a-3p	-0.290645	0.889466	NA	0	other
hsa-miR-6715b-3p	0.207663	0.967761	NA	0	other
hsa-miR-6716-5p	0	1	NA	0	other
hsa-miR-6721-5p	0.480999	0.676985	0.902434	0	other
hsa-miR-6724-5p	0.145756	0.911362	NA	0	other
hsa-miR-6726-3p	0.587544	0.661133	NA	0	other
hsa-miR-6726-5p	-0.0407822	0.989402	NA	0	other
hsa-miR-6727-5p	0.458026	0.859678	NA	0	other
hsa-miR-6729-5p	0.208574	0.875006	NA	0	other
hsa-miR-6730-3p	-0.0594122	0.990775	NA	0	other
hsa-miR-6730-5p	0	1	NA	0	other
hsa-miR-6733-3p	0	1	NA	0	other
hsa-miR-6733-5p	0.359741	0.839683	NA	0	other
hsa-miR-6734-5p	0.993602	0.278292	NA	0	other
hsa-miR-6735-3p	-0.0483807	0.982359	1	0	other
hsa-miR-6735-5p	-0.0859942	0.919463	NA	0	other
hsa-miR-6736-5p	0.0847789	0.977068	NA	0	other
hsa-miR-6738-3p	-0.164082	0.974517	NA	0	other
hsa-miR-6739-5p	0	1	NA	0	other
hsa-miR-6740-5p	0.354249	0.936463	NA	0	other
hsa-miR-6741-3p	1.5024	0.0345345	0.120257	0	other
hsa-miR-6741-5p	1.82086	0.0192482	0.0758866	0	other
hsa-miR-6747-3p	0.504672	0.490759	NA	0	other
hsa-miR-6747-5p	-2.26121	0.401562	0.697673	0	other
hsa-miR-675-3p	-0.109831	0.952446	NA	0	other
hsa-miR-675-5p	-0.20329	0.914634	NA	0	other
hsa-miR-6750-3p	0.159901	0.955436	NA	0	other
hsa-miR-6750-5p	-0.452833	0.621527	NA	0	other
hsa-miR-6753-3p	-0.00846131	0.998542	NA	0	other
hsa-miR-6753-5p	-0.0434101	0.993259	NA	0	other
hsa-miR-6754-3p	0.238184	0.933109	NA	0	other
hsa-miR-6754-5p	-0.193944	0.937854	NA	0	other
hsa-miR-6755-5p	0.147921	0.9518	NA	0	other
hsa-miR-6758-3p	-0.209244	0.942757	NA	0	other
hsa-miR-676-3p	-0.960678	0.760649	NA	0	other
hsa-miR-676-5p	0	1	NA	0	other
hsa-miR-6762-3p	0.207384	0.95018	NA	0	other
hsa-miR-6763-5p	0.303	0.870798	NA	0	other
hsa-miR-6764-3p	0	1	NA	0	other
hsa-miR-6764-5p	0.211301	0.876326	NA	0	other
hsa-miR-6767-3p	0	1	NA	0	other
hsa-miR-6767-5p	0.172209	0.840872	NA	0	other
hsa-miR-6770-3p	0.671182	0.667776	NA	0	other
hsa-miR-6770-5p	-0.162558	0.97476	NA	0	other
hsa-miR-6772-5p	0.302407	0.892922	NA	0	other
hsa-miR-6774-3p	0.343576	0.946684	NA	0	other
hsa-miR-6775-3p	-0.0287755	0.995531	NA	0	other
hsa-miR-6777-5p	-0.0146126	0.9976	NA	0	other
hsa-miR-6780a-3p	0	1	NA	0	other
hsa-miR-6780a-5p	0.694587	0.575944	NA	0	other
hsa-miR-6781-3p	0	1	NA	0	other
hsa-miR-6781-5p	-0.0540961	0.977503	NA	0	other
hsa-miR-6783-3p	-0.054507	0.964734	NA	0	other
hsa-miR-6783-5p	-0.0148581	0.994521	NA	0	other
hsa-miR-6785-5p	0.207676	0.96776	NA	0	other
hsa-miR-6786-3p	0.383144	0.720746	NA	0	other
hsa-miR-6786-5p	0	1	1	0	other
hsa-miR-6787-3p	-0.0111666	0.997943	NA	0	other
hsa-miR-6789-3p	0.597317	0.907438	NA	0	other
hsa-miR-6791-5p	0.136519	0.963524	NA	0	other
hsa-miR-6793-5p	0.317774	0.852429	NA	0	other
hsa-miR-6798-3p	-0.136054	0.951972	NA	0	other
hsa-miR-6802-3p	0.0497508	0.992273	NA	0	other
hsa-miR-6802-5p	0.41941	0.788395	NA	0	other
hsa-miR-6803-3p	0.0675393	0.970109	NA	0	other
hsa-miR-6803-5p	0	1	NA	0	other
hsa-miR-6804-5p	-0.34882	0.7881	NA	0	other
hsa-miR-6805-5p	0.170204	0.866395	NA	0	other
hsa-miR-6806-3p	0.0714934	0.929888	NA	0	other
hsa-miR-6806-5p	0	1	1	0	other
hsa-miR-6807-5p	-0.262276	0.864905	NA	0	other
hsa-miR-6808-3p	-0.188587	0.892919	NA	0	other
hsa-miR-6809-5p	0.680292	0.607705	NA	0	other
hsa-miR-6810-5p	0.251219	0.915325	NA	0	other
hsa-miR-6812-3p	0.0304367	0.995273	NA	0	other
hsa-miR-6813-5p	0.106424	0.951501	NA	0	other
hsa-miR-6815-3p	-1.11126	0.811901	0.962853	0	other
hsa-miR-6815-5p	0.316452	0.710095	NA	0	other
hsa-miR-6816-3p	0.0457388	0.992898	NA	0	other
hsa-miR-6817-3p	0.0707149	0.98902	NA	0	other
hsa-miR-6819-3p	0.172179	0.933899	NA	0	other
hsa-miR-6819-5p	0	1	NA	0	other
hsa-miR-6820-3p	0.00446305	0.999104	NA	0	other
hsa-miR-6820-5p	-0.118735	0.981563	NA	0	other
hsa-miR-6821-5p	-0.194563	0.914752	NA	0	other
hsa-miR-6825-5p	0.0457337	0.992899	NA	0	other
hsa-miR-6826-5p	0.431756	0.805949	NA	0	other
hsa-miR-6829-5p	0.253301	0.947022	NA	0	other
hsa-miR-6833-3p	-0.111987	0.966197	NA	0	other
hsa-miR-6836-5p	-0.077613	0.987948	NA	0	other
hsa-miR-6837-3p	0.0190918	0.983082	NA	0	other
hsa-miR-6837-5p	-0.644863	0.606611	NA	0	other
hsa-miR-6838-5p	0.0458069	0.992887	NA	0	other
hsa-miR-6839-5p	0.163329	0.955744	NA	0	other
hsa-miR-6842-5p	-0.0383981	0.970714	1	0	other
hsa-miR-6843-3p	-0.131564	0.92526	NA	0	other
hsa-miR-6845-5p	0.319458	0.950422	NA	0	other
hsa-miR-6847-3p	0.0710538	0.988967	NA	0	other
hsa-miR-6847-5p	0.00125916	0.999437	NA	0	other
hsa-miR-6850-3p	0	1	NA	0	other
hsa-miR-6850-5p	-0.0312413	0.975198	NA	0	other
hsa-miR-6851-5p	-0.0281072	0.995636	NA	0	other
hsa-miR-6852-3p	-1.02731	0.510911	0.787068	0	other
hsa-miR-6852-5p	0.626519	0.393685	0.694262	0	other
hsa-miR-6853-3p	0.0706311	0.989033	NA	0	other
hsa-miR-6855-3p	0.044623	0.97244	NA	0	other
hsa-miR-6855-5p	-0.140655	0.876528	NA	0	other
hsa-miR-6857-3p	0.165845	0.895508	NA	0	other
hsa-miR-6857-5p	0	1	NA	0	other
hsa-miR-6858-3p	0	1	NA	0	other
hsa-miR-6858-5p	0.637454	0.84638	NA	0	other
hsa-miR-6859-3p	-0.551067	0.819688	0.962853	0	other
hsa-miR-6859-5p	-0.408626	0.546449	NA	0	other
hsa-miR-6861-3p	-0.0111585	0.997166	NA	0	other
hsa-miR-6861-5p	0.203241	0.929536	NA	0	other
hsa-miR-6862-5p	0.196981	0.846529	NA	0	other
hsa-miR-6866-3p	-1.12122	0.618844	0.863251	0	other
hsa-miR-6866-5p	0.016722	0.978528	NA	0	other
hsa-miR-6868-3p	-0.351524	0.749293	NA	0	other
hsa-miR-6868-5p	0	1	NA	0	other
hsa-miR-6873-3p	0.307129	0.816734	NA	0	other
hsa-miR-6873-5p	0	1	NA	0	other
hsa-miR-6875-5p	0.494927	0.73767	NA	0	other
hsa-miR-6876-5p	0	1	NA	0	other
hsa-miR-6877-3p	0	1	NA	0	other
hsa-miR-6881-3p	-0.168719	0.973804	NA	0	other
hsa-miR-6882-3p	0.441851	0.842806	NA	0	other
hsa-miR-6882-5p	0.156929	0.890354	NA	0	other
hsa-miR-6884-3p	0.235155	0.959121	NA	0	other
hsa-miR-6884-5p	-0.0653388	0.938902	NA	0	other
hsa-miR-6885-3p	-0.0849897	0.986803	NA	0	other
hsa-miR-6886-5p	0.136068	0.978874	NA	0	other
hsa-miR-6891-5p	0.101694	0.981271	NA	0	other
hsa-miR-6892-5p	0.14056	0.966448	NA	0	other
hsa-miR-6894-5p	-0.211891	0.89056	NA	0	other
hsa-miR-7-2-3p	0	1	NA	0	other
hsa-miR-7-5p	-1.33147	0.0650859	0.193714	0	other
hsa-miR-708-3p	0.729961	0.432957	0.712883	0	other
hsa-miR-708-5p	-0.655108	0.742893	0.923552	0	other
hsa-miR-7110-3p	0.224741	0.873016	NA	0	other
hsa-miR-7110-5p	0	1	NA	0	other
hsa-miR-7113-5p	0.872412	0.480271	NA	0	other
hsa-miR-7151-3p	-0.0418003	0.993509	NA	0	other
hsa-miR-7151-5p	0.190676	0.970398	NA	0	other
hsa-miR-7155-3p	0.285086	0.884402	NA	0	other
hsa-miR-758-5p	-0.543837	0.867791	NA	0	other
hsa-miR-760	0.114974	0.863992	0.975544	0	other
hsa-miR-7641	-1.9292	0.149458	0.35233	0	other
hsa-miR-766-3p	0.0116171	0.98825	1	0	other
hsa-miR-766-5p	1.19727	0.0440546	0.145014	0	other
hsa-miR-767-5p	0	1	NA	0	other
hsa-miR-769-3p	-3.81275	0.0461492	0.147248	0	other
hsa-miR-769-5p	0.0496251	0.931379	1	0	other
hsa-miR-7704	-1.68302	0.263517	0.522464	0	other
hsa-miR-7705	-0.324634	0.853399	NA	0	other
hsa-miR-7706	-1.53281	0.0430289	0.14329	0	other
hsa-miR-7849-3p	0.375115	0.74502	NA	0	other
hsa-miR-7850-5p	-0.151807	0.911997	NA	0	other
hsa-miR-7854-3p	0.664601	0.314005	0.593065	0	other
hsa-miR-7855-5p	-0.131677	0.9484	NA	0	other
hsa-miR-7856-5p	0.212585	0.912271	NA	0	other
hsa-miR-7975	-0.350897	0.906415	NA	0	other
hsa-miR-7976	-0.811807	0.214476	0.462674	0	other
hsa-miR-7977	-2.40507	0.071399	0.208424	0	other
hsa-miR-8072	-0.0125925	0.998045	NA	0	other
hsa-miR-8485	-0.89787	0.633873	NA	0	other
hsa-miR-873-3p	-0.293714	0.819167	0.962853	0	other
hsa-miR-873-5p	-0.679504	0.482176	NA	0	other
hsa-miR-874-3p	-0.993339	0.185617	0.416724	0	other
hsa-miR-874-5p	0	1	1	0	other
hsa-miR-877-3p	-3.58637	0.0152707	0.0638762	0	other
hsa-miR-877-5p	0.876138	0.187921	0.419649	0	other
hsa-miR-885-3p	-2.34022	0.0272735	0.101133	0	other
hsa-miR-885-5p	-0.713457	0.413113	0.710802	0	other
hsa-miR-889-5p	-1.05717	0.693214	0.908155	0	other
hsa-miR-891a-5p	0.252473	0.948191	NA	0	other
hsa-miR-9-5p	-1.36901	0.191589	0.425339	0	other
hsa-miR-92a-1-5p	-0.196683	0.814322	0.962853	0	other
hsa-miR-92a-3p	0.575588	0.550939	0.814535	0	other
hsa-miR-92b-3p	0.193793	0.739667	0.923552	0	other
hsa-miR-93-5p	-0.836477	0.0725244	0.209705	0	other
hsa-miR-934	-0.227682	0.849669	NA	0	other
hsa-miR-935	-0.100957	0.973458	NA	0	other
hsa-miR-937-3p	-0.342258	0.701826	NA	0	other
hsa-miR-937-5p	-0.543631	0.869602	0.976345	0	other
hsa-miR-939-3p	0	1	NA	0	other
hsa-miR-939-5p	-0.615636	0.454809	NA	0	other
hsa-miR-940	0	1	NA	0	other
hsa-miR-941	0.394713	0.430717	0.712883	0	other
hsa-miR-942-3p	-0.237568	0.833807	0.975544	0	other
hsa-miR-942-5p	-0.481136	0.224568	0.474012	0	other
hsa-miR-943	0.499481	0.774958	NA	0	other
hsa-miR-944	0.0465375	0.992774	NA	0	other
hsa-miR-95-3p	-0.669424	0.27774	0.54593	0	other
hsa-miR-95-5p	-2.92686	0.215872	0.462776	0	other
hsa-miR-96-3p	0	1	1	0	other
hsa-miR-98-5p	-0.320733	0.613536	0.863251	0	other
hsa-miR-99a-5p	0.386502	0.664363	0.895389	0	other
hsa-miR-99b-5p	0.390489	0.259824	0.519649	0	other
hsa-miR-330-3p	1.32647	0.00206356	0.0117967	1	other
hsa-miR-4446-3p	2.51136	0.00188434	0.0110483	1	other
hsa-miR-625-3p	1.7897	0.00158246	0.00969258	1	other
hsa-miR-664a-5p	1.42537	0.00122472	0.00770784	1	other
hsa-miR-671-3p	2.37262	0.000506337	0.0035809	1	other
hsa-miR-6842-3p	1.80141	0.00127958	0.00797991	1	other
hsa-miR-744-5p	2.0372	0.00644403	0.0306986	1	other
hsa-miR-1185-1-3p	0.509756	0.61604	0.863251	0	C14
hsa-miR-127-3p	-0.664115	0.303862	0.579444	0	C14
hsa-miR-127-5p	-6.56147	1.93725e-06	2.17862e-05	-1	C14
hsa-miR-134-5p	1.19065	0.107815	0.279098	0	C14
hsa-miR-136-3p	-0.636855	0.43438	0.712883	0	C14
hsa-miR-136-5p	-0.992872	0.238447	0.492695	0	C14
hsa-miR-154-3p	-0.727802	0.713507	NA	0	C14
hsa-miR-154-5p	-1.14621	0.4683	NA	NA	C14
hsa-miR-299-3p	-0.432306	0.759734	NA	0	C14
hsa-miR-299-5p	-0.525697	0.881716	NA	0	C14
hsa-miR-323a-3p	0.0797443	0.916005	1	0	C14
hsa-miR-323b-3p	1.45471	0.12321	0.307353	0	C14
hsa-miR-337-5p	-0.218634	0.814535	NA	0	C14
hsa-miR-369-3p	-1.42544	0.148	0.35018	0	C14
hsa-miR-369-5p	0.161857	0.843939	0.975544	0	C14
hsa-miR-370-3p	1.44794	0.0623543	0.188436	0	C14
hsa-miR-376a-2-5p	0	1	NA	0	C14
hsa-miR-376b-3p	-0.0965389	0.97576	NA	0	C14
hsa-miR-376c-3p	-0.728764	0.548211	NA	0	C14
hsa-miR-377-3p	0.789953	0.43142	NA	0	C14
hsa-miR-377-5p	-0.419742	NA	NA	0	C14
hsa-miR-379-3p	-4.7682	0.000624118	0.00436883	-1	C14
hsa-miR-379-5p	-1.42685	0.0441808	0.145014	0	C14
hsa-miR-380-3p	-0.543621	0.778608	0.942804	0	C14
hsa-miR-381-3p	1.04178	0.205309	0.447581	0	C14
hsa-miR-381-5p	-23.3817	7.26233e-15	3.3213e-13	-1	C14
hsa-miR-382-3p	-3.06511	0.017395	0.0710294	0	C14
hsa-miR-382-5p	0.245331	0.667861	0.896628	0	C14
hsa-miR-409-3p	1.96959	0.00336916	0.0179166	1	C14
hsa-miR-409-5p	-7.05417	1.27293e-06	1.45538e-05	-1	C14
hsa-miR-410-3p	0.060001	0.949033	1	0	C14
hsa-miR-411-3p	-1.41666	0.185035	0.416724	0	C14
hsa-miR-411-5p	-1.7775	0.022128	0.0857618	0	C14
hsa-miR-412-5p	0.765074	0.463492	NA	0	C14
hsa-miR-431-3p	-1.96792	0.142667	0.34534	0	C14
hsa-miR-431-5p	-0.539296	0.498475	0.778189	0	C14
hsa-miR-432-5p	2.42428	0.00814532	0.0380115	1	C14
hsa-miR-433-3p	-0.0175828	0.979574	1	0	C14
hsa-miR-433-5p	-3.18481	0.285386	0.553036	0	C14
hsa-miR-485-3p	-0.1652	0.865674	0.975544	0	C14
hsa-miR-485-5p	0.611381	0.368467	0.664879	0	C14
hsa-miR-487a-3p	0.271834	0.806828	NA	0	C14
hsa-miR-487a-5p	0.0378026	0.974519	NA	0	C14
hsa-miR-487b-3p	-1.02155	0.333131	0.617644	0	C14
hsa-miR-493-3p	2.02981	0.00231636	0.0130248	1	C14
hsa-miR-493-5p	-0.295289	0.715061	0.912725	0	C14
hsa-miR-494-3p	-0.24007	0.811486	0.962853	0	C14
hsa-miR-495-3p	-0.0886434	0.911043	1	0	C14
hsa-miR-539-3p	-0.550121	0.62452	NA	0	C14
hsa-miR-539-5p	0.0162276	0.989771	NA	0	C14
hsa-miR-654-3p	0.242727	0.735287	0.92045	0	C14
hsa-miR-654-5p	0.999734	0.17758	0.404717	0	C14
hsa-miR-655-3p	-0.0711315	NA	NA	0	C14
hsa-miR-656-3p	-1.08236	0.359502	NA	NA	C14
hsa-miR-758-3p	0.490462	0.60682	NA	0	C14
hsa-miR-889-3p	0.00930597	0.99279	1	0	C14
hsa-miR-1283	-1.65439	0.0467022	0.148323	0	C19
hsa-miR-1323	-1.40216	0.0344646	0.120257	0	C19
hsa-miR-498	-0.986121	0.364219	NA	0	C19
hsa-miR-512-3p	-1.19054	0.0783319	0.221135	0	C19
hsa-miR-512-5p	-22.6851	5.15065e-32	1.76667e-29	-1	C19
hsa-miR-515-3p	-0.835697	0.531852	0.802812	0	C19
hsa-miR-516a-3p	-0.855494	0.858541	0.975544	0	C19
hsa-miR-516b-5p	-1.23794	0.0739551	0.210511	0	C19
hsa-miR-517-5p	0.190468	0.801828	0.958282	0	C19
hsa-miR-517a-3p	-1.77197	0.0160968	0.0661223	0	C19
hsa-miR-517b-3p	-1.77197	0.0160968	0.0661223	0	C19
hsa-miR-517c-3p	-0.581034	0.496844	0.778163	0	C19
hsa-miR-518a-3p	-1.17379	0.295331	NA	NA	C19
hsa-miR-518a-5p	0.396396	0.712534	0.912725	0	C19
hsa-miR-518b	-0.2196	0.804031	0.959244	0	C19
hsa-miR-518c-3p	-1.42518	0.158006	0.370277	0	C19
hsa-miR-518c-5p	-0.251768	0.724151	0.912928	0	C19
hsa-miR-518d-3p	-1.73934	0.329315	0.615559	0	C19
hsa-miR-518e-5p	0.0870313	0.873817	0.97938	0	C19
hsa-miR-518f-3p	-0.0376907	0.975217	NA	0	C19
hsa-miR-518f-5p	-0.948568	0.215866	0.462776	0	C19
hsa-miR-519b-3p	-0.0390761	0.992198	NA	0	C19
hsa-miR-519c-3p	-1.69459	0.667676	NA	NA	C19
hsa-miR-519d-3p	-1.72055	0.0231882	0.0888665	0	C19
hsa-miR-519d-5p	-0.858874	0.625779	NA	0	C19
hsa-miR-519e-5p	-1.62047	0.752056	NA	NA	C19
hsa-miR-520a-5p	-1.95829	0.00334789	0.0179166	-1	C19
hsa-miR-520b	-1.1081	0.683398	0.905041	0	C19
hsa-miR-520c-3p	-0.142932	0.97296	NA	0	C19
hsa-miR-520d-3p	-0.081243	0.936049	1	0	C19
hsa-miR-520f-5p	-0.806751	0.647826	NA	0	C19
hsa-miR-520g-5p	-0.439987	0.667897	0.896628	0	C19
hsa-miR-520h	-0.578177	0.654073	0.893813	0	C19
hsa-miR-522-3p	-1.19058	0.0481398	0.152184	0	C19
hsa-miR-522-5p	0.366188	0.549472	0.81412	0	C19
hsa-miR-523-5p	0.359851	0.634079	0.876182	0	C19
hsa-miR-524-3p	-3.57667	0.00579133	0.0279778	-1	C19
hsa-miR-525-3p	-1.51086	0.317504	0.596734	0	C19
hsa-miR-525-5p	-0.257983	0.709126	0.912725	0	C19
hsa-miR-526b-5p	-1.12584	0.110089	0.282851	0	C19
hsa-miR-3127-3p	1.19946	0.215566	NA	NA	other
hsa-miR-3154	-1.02068	0.633728	NA	NA	other
hsa-miR-3191-3p	1.03703	0.298404	NA	NA	other
hsa-miR-34a-5p	-2.11459	0.0622759	NA	NA	other
hsa-miR-34c-5p	-1.11678	0.201187	NA	NA	other
hsa-miR-3679-3p	-1.68515	0.74273	NA	NA	other
hsa-miR-3679-5p	1.57967	0.0651658	NA	NA	other
hsa-miR-373-3p	1.12671	0.629304	NA	NA	other
hsa-miR-380-5p	-1.0038	0.493441	NA	NA	other
hsa-miR-383-5p	-2.30396	0.27156	NA	NA	other
hsa-miR-3928-3p	1.16084	0.102414	NA	NA	other
hsa-miR-4440	-1.08715	0.29101	NA	NA	other
hsa-miR-4470	1.04592	0.191111	NA	NA	other
hsa-miR-4665-5p	1.99872	0.00582551	NA	NA	other
hsa-miR-4669	1.2287	NA	NA	NA	other
hsa-miR-4676-5p	-1.0158	0.5	NA	NA	other
hsa-miR-4732-5p	-1.31799	NA	NA	NA	other
hsa-miR-4800-5p	1.13861	0.727131	NA	NA	other
hsa-miR-488-3p	-1.07281	0.834502	NA	NA	other
hsa-miR-497-5p	-2.24817	0.0489266	NA	NA	other
hsa-miR-504-5p	1.02931	0.410492	NA	NA	other
hsa-miR-516b-3p	-2.79242	0.586284	NA	NA	other
hsa-miR-527	1.0987	0.310792	NA	NA	other
hsa-miR-548ad-3p	1.10877	0.787522	NA	NA	other
hsa-miR-548ae-5p	-1.30488	0.0672235	NA	NA	other
hsa-miR-5585-3p	-1.1098	0.743737	NA	NA	other
hsa-miR-5588-5p	-1.65706	0.450802	NA	NA	other
hsa-miR-5695	-1.13496	0.187365	NA	NA	other
hsa-miR-627-5p	-1.29734	0.154796	NA	NA	other
hsa-miR-6716-3p	1.15469	0.422344	NA	NA	other
hsa-miR-6734-3p	-1.10714	0.610027	NA	NA	other
hsa-miR-6761-5p	-2.1706	0.485095	NA	NA	other
hsa-miR-6772-3p	1.14446	0.352212	NA	NA	other
hsa-miR-6805-3p	-2.95618	0.51375	NA	NA	other
hsa-miR-6818-3p	1.24855	0.220077	NA	NA	other
hsa-miR-6818-5p	-1.08504	0.338157	NA	NA	other
hsa-miR-6862-3p	-1.11112	0.828688	NA	NA	other
hsa-miR-6877-5p	1.38297	0.046001	NA	NA	other
hsa-miR-6894-3p	1.01631	0.715948	NA	NA	other
hsa-miR-7848-3p	-1.23138	0.396227	NA	NA	other
hsa-miR-933	1.02806	0.323644	NA	NA	other
hsa-let-7a-3p	-1.30193	0.034975	0.121176	0	other
hsa-let-7a-5p	0.447724	0.627645	0.869827	0	other
hsa-let-7b-3p	-10.8686	3.9779e-16	2.0991e-14	-1	other
hsa-let-7b-5p	0.900447	0.166885	0.382887	0	other
hsa-let-7c-3p	-11.7687	8.68834e-08	1.24171e-06	-1	other
hsa-let-7c-5p	-0.412124	0.593084	0.845127	0	other
hsa-let-7d-3p	0.294809	0.608819	0.860768	0	other
hsa-let-7d-5p	-1.96637	0.000824765	0.00554923	-1	other
hsa-let-7e-3p	-5.20026	0.000383225	0.00285753	-1	other
hsa-let-7e-5p	0.428997	0.487527	0.769436	0	other
hsa-let-7f-1-3p	-8.80838	3.36699e-09	5.63355e-08	-1	other
hsa-let-7f-2-3p	-0.761315	0.374442	0.667854	0	other
hsa-let-7f-5p	-0.148927	0.849016	0.975544	0	other
hsa-let-7g-3p	-12.5431	8.86702e-12	2.02759e-10	-1	other
hsa-let-7g-5p	-0.525405	0.527534	0.802413	0	other
hsa-let-7i-3p	-11.1578	3.0243e-13	9.87938e-12	-1	other
hsa-let-7i-5p	-0.16021	0.835528	0.975544	0	other
hsa-miR-1-3p	-3.91797	8.47975e-07	9.8595e-06	-1	other
hsa-miR-100-3p	-25.4213	1.73967e-14	7.02007e-13	-1	other
hsa-miR-100-5p	-0.649284	0.433854	0.712883	0	other
hsa-miR-101-3p	-0.283346	0.719802	0.912725	0	other
hsa-miR-101-5p	-13.2548	1.02341e-12	3.05242e-11	-1	other
hsa-miR-103a-2-5p	-24.789	1.57384e-20	1.34957e-18	-1	other
hsa-miR-103a-3p	-0.553822	0.437454	0.716214	0	other
hsa-miR-105-3p	0	1	NA	0	other
hsa-miR-105-5p	0.18098	0.882221	NA	0	other
hsa-miR-106a-3p	-2.22862	0.102401	0.268375	0	other
hsa-miR-106a-5p	-1.58703	0.00926256	0.0429332	-1	other
hsa-miR-106b-3p	-0.201441	0.569014	0.829226	0	other
hsa-miR-106b-5p	-3.31847	9.09959e-05	0.000790167	-1	other
hsa-miR-107	-1.10086	0.0410391	0.138684	0	other
hsa-miR-10a-3p	-9.59814	1.94565e-11	4.30554e-10	-1	other
hsa-miR-10a-5p	0.477905	0.418947	0.710802	0	other
hsa-miR-10b-3p	-9.59879	7.02264e-12	1.66122e-10	-1	other
hsa-miR-10b-5p	0.259833	0.681114	0.90376	0	other
hsa-miR-1180-3p	0.175377	0.782987	0.943988	0	other
hsa-miR-1180-5p	-23.9244	6.67822e-14	2.41119e-12	-1	other
hsa-miR-1185-2-3p	-0.0402643	0.970876	1	0	other
hsa-miR-1185-5p	0	1	NA	0	other
hsa-miR-1193	0.164767	0.974419	NA	0	other
hsa-miR-1197	-0.469061	NA	NA	0	other
hsa-miR-122-3p	-15.7716	1.05006e-14	4.50215e-13	-1	other
hsa-miR-122-5p	-0.495915	0.593806	0.845127	0	other
hsa-miR-1224-3p	-2.98796	0.206174	0.447581	0	other
hsa-miR-1224-5p	1.74516	0.0506256	0.158581	0	other
hsa-miR-1226-3p	0.258755	0.878932	NA	0	other
hsa-miR-1226-5p	-0.421715	0.927588	NA	0	other
hsa-miR-1227-3p	-0.0883966	0.97417	NA	0	other
hsa-miR-1228-3p	-0.265325	NA	NA	0	other
hsa-miR-1228-5p	0.628577	0.465303	0.751032	0	other
hsa-miR-1229-3p	0.544253	0.687068	NA	0	other
hsa-miR-1229-5p	-2.91923	0.569348	NA	NA	other
hsa-miR-1234-3p	-0.540968	0.891066	NA	0	other
hsa-miR-1238-3p	-0.0701136	0.972367	NA	0	other
hsa-miR-1238-5p	0	1	NA	0	other
hsa-miR-124-3p	-2.23981	0.162881	0.376217	0	other
hsa-miR-124-5p	-1.37843	0.599627	0.851644	0	other
hsa-miR-1246	-0.8048	0.199061	0.439086	0	other
hsa-miR-1247-3p	-0.0331759	0.989966	NA	0	other
hsa-miR-1247-5p	-0.0875916	0.975946	NA	0	other
hsa-miR-1248	-1.50403	0.508583	0.785784	0	other
hsa-miR-1249-3p	0.581018	0.562019	NA	0	other
hsa-miR-1249-5p	0	1	1	0	other
hsa-miR-1250-5p	0.376248	0.632864	NA	0	other
hsa-miR-1254	0.572845	0.473439	0.755512	0	other
hsa-miR-1255a	1.31631	0.177784	NA	NA	other
hsa-miR-1255b-2-3p	-2.26723	0.419642	0.710802	0	other
hsa-miR-1255b-5p	-0.329333	0.521795	0.79722	0	other
hsa-miR-1256	0.751938	0.809247	NA	0	other
hsa-miR-1258	-0.171852	0.966344	NA	0	other
hsa-miR-125a-3p	-6.32183	3.03612e-07	4.00534e-06	-1	other
hsa-miR-125a-5p	-0.398509	0.441453	0.72104	0	other
hsa-miR-125b-1-3p	-4.88802	0.000167763	0.0013382	-1	other
hsa-miR-125b-2-3p	0.01824	0.984182	1	0	other
hsa-miR-125b-5p	-0.42477	0.314688	0.593065	0	other
hsa-miR-126-3p	-0.155013	0.751227	0.923552	0	other
hsa-miR-126-5p	-6.22648	1.4512e-08	2.16418e-07	-1	other
hsa-miR-1260a	-2.26328	0.028794	0.105067	0	other
hsa-miR-1260b	-1.87575	0.0652303	0.193714	0	other
hsa-miR-1262	-0.455357	0.737322	NA	0	other
hsa-miR-1268a	-1.01705	0.359057	0.653346	0	other
hsa-miR-1268b	0.0785797	0.937711	NA	0	other
hsa-miR-1270	0.418181	0.674048	NA	0	other
hsa-miR-1271-3p	-0.547101	0.844109	0.975544	0	other
hsa-miR-1271-5p	-0.405977	0.554543	NA	0	other
hsa-miR-1273a	-0.43402	0.694326	NA	0	other
hsa-miR-1273c	-1.08022	0.177287	NA	NA	other
hsa-miR-1273d	0.278016	0.856663	NA	0	other
hsa-miR-1273e	0	1	NA	0	other
hsa-miR-1273f	0.929861	0.535631	NA	0	other
hsa-miR-1273g-3p	-0.0851286	0.942864	NA	0	other
hsa-miR-1273g-5p	-1.67393	0.543116	0.811716	0	other
hsa-miR-1273h-3p	1.75545	0.000876031	0.00583454	1	other
hsa-miR-1273h-5p	0.0456722	0.959257	1	0	other
hsa-miR-1276	-0.103998	0.957757	NA	0	other
hsa-miR-1277-3p	-0.504969	0.643249	NA	0	other
hsa-miR-1277-5p	-0.507728	0.557605	NA	0	other
hsa-miR-1278	-0.44081	0.49271	0.775227	0	other
hsa-miR-128-1-5p	0.815115	0.585131	NA	0	other
hsa-miR-128-2-5p	-30	5.13988e-19	3.52596e-17	-1	other
hsa-miR-128-3p	0.655244	0.433737	0.712883	0	other
hsa-miR-1284	-1.34742	0.071089	0.208406	0	other
hsa-miR-1285-3p	-0.293218	0.557469	0.818721	0	other
hsa-miR-1285-5p	-1.60238	0.242336	0.493301	0	other
hsa-miR-1287-3p	-1.10636	0.648532	0.88801	0	other
hsa-miR-1287-5p	0.40561	0.414081	0.710802	0	other
hsa-miR-1288-3p	1.15371	0.187374	NA	NA	other
hsa-miR-1288-5p	0	1	NA	0	other
hsa-miR-1289	-0.022976	0.983221	NA	0	other
hsa-miR-129-1-3p	-6.0809	0.00392612	0.0202505	-1	other
hsa-miR-129-2-3p	-0.882913	0.681083	NA	0	other
hsa-miR-129-5p	-1.06605	0.129511	0.320054	0	other
hsa-miR-1290	-0.963822	0.14514	0.346921	0	other
hsa-miR-1291	-0.261562	0.763822	NA	0	other
hsa-miR-1292-3p	-1.67113	0.516624	0.791081	0	other
hsa-miR-1292-5p	0.208032	0.749385	0.923552	0	other
hsa-miR-1294	-0.672962	0.280399	0.549582	0	other
hsa-miR-1295a	-0.286338	0.922418	NA	0	other
hsa-miR-1295b-3p	0.32583	0.949434	NA	0	other
hsa-miR-1296-3p	0	1	NA	0	other
hsa-miR-1296-5p	-0.234743	0.888322	NA	0	other
hsa-miR-1298-3p	-3.22834	0.241222	0.493301	0	other
hsa-miR-1298-5p	-2.63786	0.00626574	NA	NA	other
hsa-miR-1299	0.705337	0.36927	0.664879	0	other
hsa-miR-1301-3p	1.36393	0.0181324	0.0736024	0	other
hsa-miR-1301-5p	-3.3852	0.231373	0.482437	0	other
hsa-miR-1303	0.27013	0.742485	0.923552	0	other
hsa-miR-1304-3p	0.114325	0.887485	0.988335	0	other
hsa-miR-1304-5p	-0.113861	0.867419	0.975544	0	other
hsa-miR-1306-3p	1.02225	0.0456598	0.147248	0	other
hsa-miR-1306-5p	-1.27896	0.120067	0.302817	0	other
hsa-miR-1307-3p	1.93751	0.00103241	0.00661903	1	other
hsa-miR-1307-5p	-3.7737	0.0003894	0.00287235	-1	other
hsa-miR-130a-3p	-0.466616	0.400163	0.697673	0	other
hsa-miR-130a-5p	-1.10791	0.678487	0.902434	0	other
hsa-miR-130b-3p	-2.96101	0.000113022	0.000934133	-1	other
hsa-miR-130b-5p	1.43787	0.0194123	0.0760962	0	other
hsa-miR-132-3p	-0.863318	0.236039	0.490675	0	other
hsa-miR-132-5p	-0.772105	0.241916	0.493301	0	other
hsa-miR-133a-3p	-3.30372	0.00143119	0.00884504	-1	other
hsa-miR-133a-5p	-0.0105264	0.995319	1	0	other
hsa-miR-133b	-2.93389	0.0305441	0.11028	0	other
hsa-miR-134-3p	-20.8204	2.33794e-14	8.91017e-13	-1	other
hsa-miR-1343-3p	0.805026	0.375525	NA	0	other
hsa-miR-1343-5p	0	1	NA	0	other
hsa-miR-135a-3p	0.296851	0.860986	0.975544	0	other
hsa-miR-135a-5p	-0.852428	0.563037	NA	0	other
hsa-miR-135b-3p	-0.26928	0.94132	NA	0	other
hsa-miR-135b-5p	-0.804005	0.709277	NA	0	other
hsa-miR-137	-0.660534	0.869259	NA	0	other
hsa-miR-138-1-3p	-0.190525	0.950825	NA	0	other
hsa-miR-138-5p	-0.796448	0.868953	NA	0	other
hsa-miR-139-3p	-0.38474	0.626209	0.869593	0	other
hsa-miR-139-5p	-0.326933	0.468574	0.751032	0	other
hsa-miR-140-3p	-0.233876	0.554906	0.818636	0	other
hsa-miR-140-5p	-4.59793	7.42347e-06	7.83462e-05	-1	other
hsa-miR-141-3p	-0.10434	0.898213	0.992353	0	other
hsa-miR-141-5p	-1.146	0.505891	0.784679	0	other
hsa-miR-142-3p	-4.33636	1.36415e-05	0.000137619	-1	other
hsa-miR-142-5p	-0.532971	0.188414	0.419649	0	other
hsa-miR-143-3p	-0.0438549	0.949005	1	0	other
hsa-miR-143-5p	-9.85669	2.24597e-11	4.8148e-10	-1	other
hsa-miR-144-3p	-1.28578	0.0109949	0.0502832	0	other
hsa-miR-144-5p	-2.74815	0.00168082	0.0100265	-1	other
hsa-miR-145-3p	-0.771675	0.0832127	0.230209	0	other
hsa-miR-145-5p	-3.69138	0.000825105	0.00554923	-1	other
hsa-miR-1468-3p	-0.545045	0.859494	0.975544	0	other
hsa-miR-1468-5p	0.946794	0.146427	NA	0	other
hsa-miR-1469	-0.72327	0.656275	0.895039	0	other
hsa-miR-146a-3p	-8.02915	9.72547e-06	0.000101086	-1	other
hsa-miR-146a-5p	-0.272103	0.71695	0.912725	0	other
hsa-miR-146b-3p	-6.37366	3.47583e-07	4.49891e-06	-1	other
hsa-miR-146b-5p	0.0883966	0.863836	0.975544	0	other
hsa-miR-1471	-1.01419	0.718215	0.912725	0	other
hsa-miR-147b	-0.191481	0.809921	0.962853	0	other
hsa-miR-148a-3p	0.467614	0.506724	0.784679	0	other
hsa-miR-148a-5p	-9.46492	1.69829e-12	4.85427e-11	-1	other
hsa-miR-148b-3p	0.0514023	0.920375	1	0	other
hsa-miR-148b-5p	-5.82035	6.98863e-07	8.56108e-06	-1	other
hsa-miR-149-3p	-0.550586	0.823339	0.965488	0	other
hsa-miR-149-5p	-0.993619	0.217605	0.463769	0	other
hsa-miR-150-3p	-1.21201	0.205685	0.447581	0	other
hsa-miR-150-5p	-0.347742	0.426614	0.712062	0	other
hsa-miR-151a-3p	1.53629	0.0184474	0.0741758	0	other
hsa-miR-151a-5p	-7.92737	4.27429e-10	8.37761e-09	-1	other
hsa-miR-151b	-3.17715	0.000499541	0.00356964	-1	other
hsa-miR-152-3p	-0.656545	0.261522	0.520329	0	other
hsa-miR-152-5p	-7.31873	6.87094e-05	0.000612138	-1	other
hsa-miR-153-3p	-0.298237	0.932565	NA	0	other
hsa-miR-1538	0.360523	0.689535	NA	0	other
hsa-miR-155-3p	-26.3817	2.3169e-17	1.3245e-15	-1	other
hsa-miR-155-5p	-0.775726	0.259817	0.519649	0	other
hsa-miR-15a-3p	-0.579248	0.817708	0.962853	0	other
hsa-miR-15a-5p	-1.41509	0.00617675	0.0296311	-1	other
hsa-miR-15b-3p	-2.60955	0.00172671	0.0102114	-1	other
hsa-miR-15b-5p	-1.09267	0.0203371	0.0792684	0	other
hsa-miR-16-1-3p	-11.1407	7.66267e-09	1.22246e-07	-1	other
hsa-miR-16-2-3p	-0.428815	0.545604	0.811897	0	other
hsa-miR-16-5p	-2.15585	0.000488267	0.00353878	-1	other
hsa-miR-17-3p	-4.71787	0.00018437	0.00145377	-1	other
hsa-miR-17-5p	-1.11836	0.0294824	0.10701	0	other
hsa-miR-181a-2-3p	-3.57978	0.000368859	0.00278063	-1	other
hsa-miR-181a-3p	-0.114806	0.854227	0.975544	0	other
hsa-miR-181a-5p	-0.282732	0.371683	0.665729	0	other
hsa-miR-181b-2-3p	-7.1175	0.000786812	0.00539753	-1	other
hsa-miR-181b-3p	0	1	NA	0	other
hsa-miR-181b-5p	-0.716417	0.225464	0.474443	0	other
hsa-miR-181c-3p	-0.146595	0.859795	0.975544	0	other
hsa-miR-181c-5p	-0.642916	0.331997	0.617644	0	other
hsa-miR-181d-3p	0.3119	0.895989	0.992353	0	other
hsa-miR-181d-5p	-0.330372	0.588862	0.84334	0	other
hsa-miR-182-3p	-7.19741	0.000259036	0.00199661	-1	other
hsa-miR-182-5p	-0.494539	0.474673	0.755512	0	other
hsa-miR-1827	0.522935	0.512933	0.787185	0	other
hsa-miR-183-3p	-11.7103	3.05987e-09	5.24768e-08	-1	other
hsa-miR-183-5p	-0.379733	0.535953	0.804515	0	other
hsa-miR-184	1.2872	0.119371	0.302172	0	other
hsa-miR-185-3p	-4.80434	5.40031e-05	0.000487449	-1	other
hsa-miR-185-5p	-0.21515	0.725036	0.912928	0	other
hsa-miR-186-3p	-26.0497	2.69149e-21	3.07727e-19	-1	other
hsa-miR-186-5p	-0.702857	0.357063	0.653187	0	other
hsa-miR-187-3p	-1.03368	0.472812	NA	NA	other
hsa-miR-187-5p	-0.0512719	0.981019	1	0	other
hsa-miR-188-3p	-1.68501	0.742751	NA	NA	other
hsa-miR-188-5p	-1.4319	0.186859	NA	NA	other
hsa-miR-18a-3p	-0.684089	0.269207	0.532207	0	other
hsa-miR-18a-5p	-1.22662	0.123898	0.307949	0	other
hsa-miR-18b-3p	-0.27236	0.876764	NA	0	other
hsa-miR-18b-5p	-0.381321	0.695659	NA	0	other
hsa-miR-1908-3p	-3.00178	0.109605	0.282667	0	other
hsa-miR-1908-5p	2.22635	0.00269097	0.0148871	1	other
hsa-miR-1909-3p	0	1	NA	0	other
hsa-miR-1909-5p	-0.199055	0.929766	NA	0	other
hsa-miR-190a-3p	0	1	NA	0	other
hsa-miR-190a-5p	-0.141783	0.941142	NA	0	other
hsa-miR-190b	-0.570469	0.541937	0.811716	0	other
hsa-miR-191-3p	-5.84497	2.69707e-06	2.98418e-05	-1	other
hsa-miR-191-5p	0.211278	0.725285	0.912928	0	other
hsa-miR-1910-3p	-0.495439	0.746059	NA	0	other
hsa-miR-1910-5p	0.0758774	0.983361	NA	0	other
hsa-miR-1914-5p	0.206629	0.957444	NA	0	other
hsa-miR-192-3p	-13.5338	7.238e-05	0.000636573	-1	other
hsa-miR-192-5p	-1.40467	0.0889297	0.244023	0	other
hsa-miR-193a-3p	-25.0542	1.64048e-36	1.12537e-33	-1	other
hsa-miR-193a-5p	0.111103	0.876927	0.979759	0	other
hsa-miR-193b-3p	-5.2998	3.67357e-05	0.00033601	-1	other
hsa-miR-193b-5p	1.30074	0.090287	0.245781	0	other
hsa-miR-194-3p	-9.60088	4.85735e-06	5.20647e-05	-1	other
hsa-miR-194-5p	-0.663298	0.304082	0.579444	0	other
hsa-miR-195-3p	-0.48708	0.41816	0.710802	0	other
hsa-miR-195-5p	-1.80809	0.0266141	0.0997664	0	other
hsa-miR-196a-3p	0	1	NA	0	other
hsa-miR-196a-5p	-2.19978	0.0706945	NA	NA	other
hsa-miR-196b-3p	0	1	1	0	other
hsa-miR-196b-5p	-1.18183	0.0651661	0.193714	0	other
hsa-miR-197-3p	-0.228431	0.70405	0.912725	0	other
hsa-miR-197-5p	-2.96809	0.0371666	0.127482	0	other
hsa-miR-1976	-0.660273	0.448876	0.729008	0	other
hsa-miR-199a-3p	-1.43711	0.00217983	0.0123584	-1	other
hsa-miR-199a-5p	-0.396805	0.52748	0.802413	0	other
hsa-miR-199b-3p	-1.33126	0.0459548	0.147248	0	other
hsa-miR-199b-5p	-2.07266	0.0225482	0.0868991	0	other
hsa-miR-19a-3p	-1.34445	0.0262191	0.0993717	0	other
hsa-miR-19a-5p	-2.97484	0.250439	0.505298	0	other
hsa-miR-19b-1-5p	0.0215776	0.996649	NA	0	other
hsa-miR-19b-2-5p	-20.7601	3.52696e-13	1.09977e-11	-1	other
hsa-miR-19b-3p	-1.07082	0.102499	0.268375	0	other
hsa-miR-200a-3p	-0.234269	0.734401	0.92045	0	other
hsa-miR-200a-5p	-4.19928	0.00160353	0.00973473	-1	other
hsa-miR-200b-3p	-2.76845	2.08084e-05	0.00020105	-1	other
hsa-miR-200b-5p	-1.70099	0.158173	0.370277	0	other
hsa-miR-200c-3p	-1.76376	0.00803318	0.0377449	-1	other
hsa-miR-200c-5p	-21.6247	2.34628e-12	6.43819e-11	-1	other
hsa-miR-202-3p	0.559259	0.64092	NA	0	other
hsa-miR-202-5p	-1.11832	0.45399	NA	NA	other
hsa-miR-203a-3p	-2.51166	0.00368115	0.0191308	-1	other
hsa-miR-203a-5p	-0.546582	0.848964	0.975544	0	other
hsa-miR-203b-3p	-0.286395	0.955538	NA	0	other
hsa-miR-204-3p	0.929143	0.371017	0.665729	0	other
hsa-miR-204-5p	-1.82473	0.0143215	0.0606455	0	other
hsa-miR-205-3p	-2.24536	0.358917	0.653346	0	other
hsa-miR-205-5p	-1.48543	0.0580249	0.176129	0	other
hsa-miR-206	-1.30695	0.0832244	0.230209	0	other
hsa-miR-208a-3p	0.0457381	0.992898	NA	0	other
hsa-miR-208b-3p	0.0245815	0.992703	NA	0	other
hsa-miR-20a-3p	-9.6464	3.60498e-05	0.000334191	-1	other
hsa-miR-20a-5p	-1.17856	0.0824408	0.229896	0	other
hsa-miR-20b-3p	-3.00735	0.0286234	0.105004	0	other
hsa-miR-20b-5p	-2.00515	0.000112153	0.000934133	-1	other
hsa-miR-21-3p	-8.40868	3.57863e-09	5.8451e-08	-1	other
hsa-miR-21-5p	-0.879099	0.223967	0.474012	0	other
hsa-miR-210-3p	-0.614795	0.299206	0.573339	0	other
hsa-miR-210-5p	-3.5385	0.120889	0.303082	0	other
hsa-miR-211-5p	-0.471196	0.899453	NA	0	other
hsa-miR-2110	-0.351275	0.535153	0.804515	0	other
hsa-miR-2115-3p	-0.719902	0.468287	0.751032	0	other
hsa-miR-2115-5p	-0.735581	0.396104	0.69498	0	other
hsa-miR-2116-3p	-0.0522575	0.973009	NA	0	other
hsa-miR-2116-5p	0	1	NA	0	other
hsa-miR-212-3p	-1.59086	0.43361	0.712883	0	other
hsa-miR-212-5p	-1.07199	0.243518	NA	NA	other
hsa-miR-214-3p	-0.626056	0.311477	0.591893	0	other
hsa-miR-214-5p	-1.51088	0.0117327	0.0529515	0	other
hsa-miR-215-3p	-23.686	5.1853e-23	8.8928e-21	-1	other
hsa-miR-215-5p	-0.491766	0.487907	0.769436	0	other
hsa-miR-216a-3p	-0.0221318	0.992537	NA	0	other
hsa-miR-216a-5p	-0.28926	0.829398	NA	0	other
hsa-miR-216b-3p	-0.0490381	0.986252	NA	0	other
hsa-miR-216b-5p	-0.825022	0.449396	NA	0	other
hsa-miR-217	0.165838	0.877975	NA	0	other
hsa-miR-218-1-3p	0	1	1	0	other
hsa-miR-218-5p	-0.983763	0.227477	0.47576	0	other
hsa-miR-219a-1-3p	0.519888	0.497512	NA	0	other
hsa-miR-219a-2-3p	-1.72788	0.382917	0.677013	0	other
hsa-miR-219a-5p	-3.53524	0.13431	0.330238	0	other
hsa-miR-219b-5p	-0.0133617	0.995442	NA	0	other
hsa-miR-22-3p	-0.151319	0.693902	0.908155	0	other
hsa-miR-22-5p	-3.66824	2.75254e-05	0.000262255	-1	other
hsa-miR-221-3p	-0.921308	0.044706	0.146039	0	other
hsa-miR-221-5p	-3.17677	0.0053052	0.0263722	-1	other
hsa-miR-222-3p	0.972005	0.15869	0.370277	0	other
hsa-miR-222-5p	-11.1989	6.8782e-07	8.56108e-06	-1	other
hsa-miR-223-3p	-2.05994	0.00545705	0.0269319	-1	other
hsa-miR-223-5p	0.567334	0.208589	0.451394	0	other
hsa-miR-224-3p	-9.24948	7.3734e-07	8.72095e-06	-1	other
hsa-miR-224-5p	0.300878	0.689895	0.908155	0	other
hsa-miR-2276-3p	-0.079413	0.952314	NA	0	other
hsa-miR-2277-3p	0	1	NA	0	other
hsa-miR-2277-5p	-0.626113	0.588504	NA	0	other
hsa-miR-2278	-0.175465	0.924947	NA	0	other
hsa-miR-2355-3p	-0.048362	0.937976	1	0	other
hsa-miR-2355-5p	-0.0800868	0.954159	1	0	other
hsa-miR-23a-3p	-1.30341	0.0461165	0.147248	0	other
hsa-miR-23a-5p	-1.77222	0.142969	0.34534	0	other
hsa-miR-23b-3p	-1.79347	0.0030687	0.016841	-1	other
hsa-miR-23b-5p	-0.0550862	0.957258	1	0	other
hsa-miR-23c	-0.160513	0.937809	NA	0	other
hsa-miR-24-1-5p	-0.720753	0.360007	0.653346	0	other
hsa-miR-24-2-5p	-5.04779	7.26143e-07	8.72095e-06	-1	other
hsa-miR-24-3p	0.705195	0.107211	0.279098	0	other
hsa-miR-25-3p	-0.0129439	0.983399	1	0	other
hsa-miR-25-5p	-8.56377	2.85534e-10	5.93565e-09	-1	other
hsa-miR-26a-1-3p	-11.9314	1.38575e-08	2.1125e-07	-1	other
hsa-miR-26a-2-3p	-0.746674	0.588456	0.84334	0	other
hsa-miR-26a-5p	-0.481262	0.582155	0.840754	0	other
hsa-miR-26b-3p	-5.76135	1.03725e-05	0.000106202	-1	other
hsa-miR-26b-5p	-0.978455	0.137387	0.335401	0	other
hsa-miR-27a-3p	-0.533341	0.33253	0.617644	0	other
hsa-miR-27a-5p	-6.35059	1.08071e-07	1.513e-06	-1	other
hsa-miR-27b-3p	-0.825921	0.185886	0.416724	0	other
hsa-miR-27b-5p	-7.89611	2.7781e-08	4.05484e-07	-1	other
hsa-miR-28-3p	0.648871	0.0667458	0.19736	0	other
hsa-miR-28-5p	-1.6291	0.0496552	0.156254	0	other
hsa-miR-296-3p	-0.532173	0.568237	0.829226	0	other
hsa-miR-296-5p	-0.642729	0.609815	0.860768	0	other
