# Supplementary material for: Circulating extracellular vesicular microRNA signatures in early gestation show an association with subsequent clinical features of pre-eclampsia
Source: Sci Rep. 2024 Jul 22;14:16770. doi: 10.1038/s41598-024-64057-w (PMC11263608; doi:10.1038/s41598-024-64057-w)
Supplement: Supplementary file 2 — Supplementary Table S2. [file 41598_2024_64057_MOESM2_ESM.xlsx]

## Sheet: resPrex2ndT
Supplementary Table S2 - 2nd Trimester
		log2FoldChange	pvalue	padj	Up/Dn	C14/C19
hsa-let-7a-2-3p		-2.57353	0.000545358	0.00782912	-1	others
hsa-let-7a-3p		-2.18047	0.00447572	0.0329647	-1	others
hsa-let-7a-5p		-3.37135	0.00116458	0.0131886	-1	others
hsa-let-7b-3p		-4.33762	1.70917e-05	0.000804258	-1	others
hsa-let-7b-5p		-4.82054	0.000340611	0.00576995	-1	others
hsa-let-7c-3p		-2.50542	0.00130563	0.0139983	-1	others
hsa-let-7c-5p		-3.83926	0.000287901	0.00530113	-1	others
hsa-let-7d-3p		-4.22295	0.0029	0.0243198	-1	others
hsa-let-7d-5p		-3.86274	4.85582e-07	0.000102822	-1	others
hsa-let-7e-3p		-2.41128	0.00255668	0.0232238	-1	others
hsa-let-7e-5p		-2.65826	0.00444342	0.0329647	-1	others
hsa-let-7f-1-3p		-3.0576	0.00017816	0.0041917	-1	others
hsa-let-7f-2-3p		-5.00093	2.53513e-07	8.07007e-05	-1	others
hsa-let-7f-5p		-2.93344	0.000508763	0.00756004	-1	others
hsa-let-7g-3p		-2.93869	0.000106555	0.00291137	-1	others
hsa-let-7g-5p		-6.38924	0.00463219	0.0332497	-1	others
hsa-let-7i-3p		-6.55463	0.000164758	0.00398714	-1	others
hsa-let-7i-5p		-1.56019	0.00543005	0.0367573	-1	others
hsa-miR-1-3p		-7.50657	0.000594782	0.00825869	-1	others
hsa-miR-100-3p		-1.54835	0.00478891	0.0340858	-1	others
hsa-miR-100-5p		-3.22237	0.00456922	0.0332497	-1	others
hsa-miR-101-3p		-2.524	1.35967e-05	0.000751773	-1	others
hsa-miR-101-5p		-2.18348	0.00276474	0.0239419	-1	others
hsa-miR-103a-2-5p		-2.88052	0.00346992	0.0279907	-1	others
hsa-miR-103a-3p		-3.14919	1.42011e-05	0.000751773	-1	others
hsa-miR-105-3p		-3.89778	0.00128423	0.0139454	-1	others
hsa-miR-105-5p		-5.2131	0.00116869	0.0131886	-1	others
hsa-miR-106a-3p		-2.94586	1.58766e-05	0.000791028	-1	others
hsa-miR-106a-5p		-3.04183	0.00535828	0.0367573	-1	others
hsa-miR-106b-3p		-3.15097	6.73771e-05	0.00203816	-1	others
hsa-miR-106b-5p		-2.81291	0.000958841	0.0117701	-1	others
hsa-miR-107		-3.86358	0.00801461	0.0464957	-1	others
hsa-miR-10a-3p		-4.02027	2.36314e-05	0.00099578	-1	others
hsa-miR-10a-5p		-3.06965	1.084e-05	0.000751773	-1	others
hsa-miR-10b-3p		-5.72704	0.000992533	0.0120096	-1	others
hsa-miR-10b-5p		-3.87992	0.00134086	0.0141964	-1	others
hsa-miR-1180-3p		-4.62479	0.00336005	0.027365	-1	others
hsa-miR-1180-5p		-2.2349	0.000244499	0.00481606	-1	others
hsa-miR-1185-1-3p		-3.34775	0.00633787	0.040061	-1	others
hsa-miR-1185-2-3p		-5.15154	3.5824e-05	0.00121372	-1	others
hsa-miR-1185-5p		-4.98179	0.00669919	0.0407003	-1	others
hsa-miR-1193		-3.54981	0.00280483	0.0239419	-1	others
hsa-miR-1197		-3.41207	0.00670276	0.0407003	-1	others
hsa-miR-122-3p		-5.44962	1.25369e-05	0.000751773	-1	others
hsa-miR-122-5p		-5.65206	3.54628e-05	0.00121372	-1	others
hsa-miR-1224-3p		-3.46632	3.06519e-05	0.00112879	-1	others
hsa-miR-1224-5p		-2.35639	0.00118075	0.0131886	-1	others
hsa-miR-1226-3p		-2.75412	0.0010941	0.0130522	-1	others
hsa-miR-1226-5p		-3.02052	8.03939e-05	0.00234806	-1	others
hsa-miR-1227-3p		-3.65526	0.000847792	0.01088	-1	others
hsa-miR-1228-3p		-2.35139	8.07371e-06	0.000683843	-1	others
hsa-miR-1228-5p		-3.75729	5.18982e-05	0.00162807	-1	others
hsa-miR-1229-3p		-4.04058	0.000269277	0.0050684	-1	others
hsa-miR-1229-5p		-7.40552	2.235e-06	0.000236631	-1	others
hsa-miR-1234-3p		-4.78424	0.00052738	0.00770157	-1	others
hsa-miR-1238-3p		-5.73526	0.000428233	0.00684364	-1	others
hsa-miR-1238-5p		-1.76341	0.00676773	0.0407003	-1	others
hsa-miR-124-3p		-3.76453	1.23036e-07	8.07007e-05	-1	others
hsa-miR-124-5p		-3.10329	5.02732e-06	0.000473126	-1	others
hsa-miR-1246		-2.7085	2.46888e-05	0.00099578	-1	others
hsa-miR-1247-3p		-3.51399	0.000118837	0.00314547	-1	others
hsa-miR-1247-5p		-3.9928	2.34768e-05	0.00099578	-1	others
hsa-miR-1248		-1.16622	0.00851144	0.0490421	-1	others
hsa-miR-1249-3p		-3.63938	0.00645356	0.0404901	-1	others
hsa-miR-1249-5p		-2.61401	0.00375171	0.0299628	-1	others
hsa-miR-1250-5p		-8.1924	6.88014e-07	0.00011655	-1	others
hsa-miR-1254		-5.05841	0.00150291	0.0153369	-1	others
hsa-miR-1255a		-4.53025	0.00042058	0.00684364	-1	others
hsa-miR-1255b-2-3p		-3.11772	0.000709651	0.00969474	-1	others
hsa-miR-1255b-5p		-4.37325	0.000294865	0.00531385	-1	others
hsa-miR-1256		-4.06904	2.85835e-07	8.07007e-05	-1	others
hsa-miR-1258		-4.23164	0.00259136	0.0232238	-1	others
hsa-miR-125a-3p		-5.92795	0.000145092	0.00372403	-1	others
hsa-miR-125a-5p		-3.1114	0.00026868	0.0050684	-1	others
hsa-miR-125b-1-3p		-5.33222	0.000162188	0.00398714	-1	others
hsa-miR-125b-2-3p		-5.95527	0.00420399	0.0315113	-1	others
hsa-miR-125b-5p		-6.40849	0.00223606	0.0205864	-1	others
hsa-miR-126-3p		-2.33699	0.000493036	0.00745717	-1	others
hsa-miR-126-5p		-3.36052	8.52824e-05	0.00240781	-1	others
hsa-miR-1260a		-3.69168	0.000947399	0.0117701	-1	others
hsa-miR-1260b		-2.25162	0.00281176	0.0239419	-1	others
hsa-miR-1262		-3.61902	0.00488107	0.0344522	-1	others
hsa-miR-1268a		-3.92315	0.00378515	0.0299628	-1	others
hsa-miR-1268b		-7.03355	0.00612711	0.0396157	-1	others
hsa-miR-127-3p		-6.36053	2.72793e-05	0.00105025	-1	others
hsa-miR-127-5p		-4.62031	0.00021778	0.00455305	-1	others
hsa-miR-1270		-2.81573	0.00119216	0.0131886	-1	others
hsa-miR-1271-3p		-3.06581	0.00571711	0.0372492	-1	others
hsa-miR-1271-5p		-4.78926	0.00135821	0.0142025	-1	others
hsa-miR-1273a		-4.82416	0.000913599	0.0115495	-1	others
hsa-miR-1273c		-2.36168	0.00059409	0.00825869	-1	others
hsa-miR-1273d		-3.28546	0.000214085	0.00455305	-1	others
hsa-miR-1273e		-2.81225	0.00566883	0.0372492	-1	others
hsa-miR-1273f		-7.99929	0.00219035	0.0203963	-1	others
hsa-miR-1273g-3p		-2.93755	0.000202587	0.00451556	-1	others
hsa-miR-1273g-5p		-3.63648	0.000220396	0.00455305	-1	others
hsa-miR-1273h-3p		-5.28423	0.00392357	0.0305377	-1	others
hsa-miR-1273h-5p		-3.88746	0.00158471	0.0157912	-1	others
hsa-miR-1276		-2.7481	0.000488662	0.00745717	-1	others
hsa-miR-1277-3p		-3.81835	0.00779583	0.0458546	-1	others
hsa-miR-1277-5p		-3.27456	0.000473938	0.00743381	-1	others
hsa-miR-1278		-3.57462	0.00411317	0.0313861	-1	others
hsa-miR-128-1-5p		-4.98017	0.00549356	0.0367573	-1	others
hsa-miR-128-2-5p		-3.84399	1.68452e-06	0.000236631	-1	others
hsa-miR-128-3p		-2.71615	0.00408154	0.0313861	-1	others
hsa-miR-1283		-4.12573	1.17383e-05	0.000751773	-1	others
hsa-miR-1284		-5.38897	0.00550032	0.0367573	-1	others
hsa-miR-1285-3p		-3.11761	1.41655e-05	0.000751773	-1	others
hsa-miR-1285-5p		-3.60133	0.00219134	0.0203963	-1	others
hsa-miR-1287-3p		-2.08106	0.000724693	0.0097431	-1	others
hsa-miR-1287-5p		-3.97126	0.00311752	0.0258877	-1	others
hsa-miR-1288-3p		-1.68708	0.712918	0.780157	0	others
hsa-miR-1288-5p		0.564267	0.643384	0.736414	0	others
hsa-miR-1289		-3.18166	0.0642621	0.18486	0	others
hsa-miR-129-1-3p		0.945835	0.27166	0.429451	0	others
hsa-miR-129-2-3p		-1.52193	0.588206	0.693886	0	others
hsa-miR-129-5p		0.358104	0.725117	0.791461	0	others
hsa-miR-1290		-0.747209	0.314007	0.470733	0	others
hsa-miR-1291		-2.96413	0.109735	0.254645	0	others
hsa-miR-1292-3p		0.815754	0.326226	0.48476	0	others
hsa-miR-1292-5p		-2.38651	0.208759	0.371468	0	others
hsa-miR-1294		0.455453	0.659302	0.745565	0	others
hsa-miR-1295a		-2.08483	0.370413	0.522858	0	others
hsa-miR-1295b-3p		0.515014	0.639244	0.735107	0	others
hsa-miR-1296-3p		-2.66999	0.172762	0.328094	0	others
hsa-miR-1296-5p		1.23479	0.225809	0.38874	0	others
hsa-miR-1298-3p		-1.76471	0.681952	0.758022	0	others
hsa-miR-1298-5p		1.54163	0.15842	0.313508	0	others
hsa-miR-1299		2.17179	0.0373908	0.131411	0	others
hsa-miR-1301-3p		-2.90615	0.214485	0.376907	0	others
hsa-miR-1301-5p		-1.87693	0.584241	0.690285	0	others
hsa-miR-1303		1.47378	0.119682	0.265791	0	others
hsa-miR-1304-3p		-3.91183	0.0192372	0.0887425	0	others
hsa-miR-1304-5p		-0.771156	0.368367	0.522858	0	others
hsa-miR-1306-3p		-0.976655	0.0298701	0.115525	0	others
hsa-miR-1306-5p		-2.15141	0.0448913	0.147868	0	others
hsa-miR-1307-3p		-0.705826	0.300698	0.458904	0	others
hsa-miR-1307-5p		-2.61138	0.151534	0.307056	0	others
hsa-miR-130a-3p		1.07871	0.166747	0.32039	0	others
hsa-miR-130a-5p		-2.63115	0.141585	0.292494	0	others
hsa-miR-130b-3p		0.716253	0.389629	0.54101	0	others
hsa-miR-130b-5p		0.65516	0.439955	0.585915	0	others
hsa-miR-132-3p		-0.888176	0.829906	0.8804	0	others
hsa-miR-132-5p		0	1	NA	0	others
hsa-miR-1323		0	1	NA	0	others
hsa-miR-133a-3p		-3.45914	0.184761	0.34394	0	others
hsa-miR-133a-5p		0.562745	0.646843	0.737493	0	others
hsa-miR-133b		-4.13593	0.176147	0.333028	0	others
hsa-miR-134-3p		1.64978	0.211744	0.37364	0	others
hsa-miR-134-5p		1.77728	0.158029	0.313508	0	others
hsa-miR-1343-3p		0	1	1	0	others
hsa-miR-1343-5p		-6.6663	0.324849	0.483986	0	others
hsa-miR-135a-3p		-2.5462	0.249525	0.408007	0	others
hsa-miR-135a-5p		-1.28255	0.705142	0.77465	0	others
hsa-miR-135b-3p		-4.35481	0.14074	0.292174	0	others
hsa-miR-135b-5p		-0.433824	0.754664	NA	0	others
hsa-miR-136-3p		-2.55746	0.575352	0.688165	0	others
hsa-miR-136-5p		0.125706	0.913766	NA	0	others
hsa-miR-137		-2.1131	0.0423038	0.143325	0	others
hsa-miR-138-1-3p		-0.556647	0.676844	NA	0	others
hsa-miR-138-5p		-4.83448	0.185654	0.34409	0	others
hsa-miR-139-3p		0.496146	0.53562	0.660365	0	others
hsa-miR-139-5p		-1.86404	0.23764	0.401758	0	others
hsa-miR-140-3p		0.264812	0.696033	0.766864	0	others
hsa-miR-140-5p		0.0952376	0.95338	0.971673	0	others
hsa-miR-141-3p		-0.202741	0.851507	0.893713	0	others
hsa-miR-141-5p		0.393904	0.479826	0.615492	0	others
hsa-miR-142-3p		1.06944	0.0970774	0.238332	0	others
hsa-miR-142-5p		-1.78583	0.206998	0.369889	0	others
hsa-miR-143-3p		-2.06649	0.111089	0.255686	0	others
hsa-miR-143-5p		-2.06208	0.10667	0.250971	0	others
hsa-miR-144-3p		-0.329848	0.820529	0.873101	0	others
hsa-miR-144-5p		-0.559499	0.678608	0.756291	0	others
hsa-miR-145-3p		-0.211189	0.879397	0.916174	0	others
hsa-miR-145-5p		-6.16882	0.0898731	0.231843	0	others
hsa-miR-1468-3p		0.206909	0.844535	0.888598	0	others
hsa-miR-1468-5p		-2.81634	0.00954681	0.0521687	0	others
hsa-miR-1469		-1.21032	0.559283	0.679357	0	others
hsa-miR-146a-3p		-1.28118	0.529563	0.659617	0	others
hsa-miR-146a-5p		-2.11857	0.21024	0.372839	0	others
hsa-miR-146b-3p		-1.13532	0.750167	0.814605	0	others
hsa-miR-146b-5p		1.19866	0.132709	0.282122	0	others
hsa-miR-1471		-0.762205	0.533671	0.660365	0	others
hsa-miR-147b		-1.48344	0.734844	0.798989	0	others
hsa-miR-148a-3p		1.77158	0.109511	0.254645	0	others
hsa-miR-148a-5p		-1.31616	0.21041	0.372839	0	others
hsa-miR-148b-3p		0.750618	0.311171	0.469002	0	others
hsa-miR-148b-5p		-0.498936	0.768281	0.827906	0	others
hsa-miR-149-3p		-3.30687	0.291917	0.449552	0	others
hsa-miR-149-5p		2.06043	0.022683	0.0990335	0	others
hsa-miR-150-3p		-0.0345881	0.977907	NA	0	others
hsa-miR-150-5p		-3.15186	0.246542	0.407059	0	others
hsa-miR-151a-3p		-4.46565	0.11006	0.254703	0	others
hsa-miR-151a-5p		-0.224421	0.832302	0.8812	0	others
hsa-miR-151b		-2.28528	0.0509733	0.159413	0	others
hsa-miR-152-3p		-4.02959	0.229164	0.392124	0	others
hsa-miR-152-5p		0.165883	0.860529	0.900949	0	others
hsa-miR-153-3p		-1.65309	0.0279082	0.110602	0	others
hsa-miR-1538		-4.00393	0.26361	0.422875	0	others
hsa-miR-154-3p		-0.609967	0.665036	0.74826	0	others
hsa-miR-154-5p		2.00804	0.0223345	0.0990335	0	others
hsa-miR-155-3p		-4.24203	0.24918	0.408007	0	others
hsa-miR-155-5p		-1.65866	0.138203	0.290466	0	others
hsa-miR-15a-3p		1.02373	0.383365	0.535825	0	others
hsa-miR-15a-5p		-0.144548	0.837558	0.884553	0	others
hsa-miR-15b-3p		-1.80232	0.177955	0.334951	0	others
hsa-miR-15b-5p		1.63853	0.0661936	0.188141	0	others
hsa-miR-16-1-3p		-4.5282	0.190643	0.348757	0	others
hsa-miR-16-2-3p		-1.9088	0.0421698	0.143325	0	others
hsa-miR-16-5p		-0.188702	0.807883	0.862897	0	others
hsa-miR-17-3p		0.402074	0.792667	0.852016	0	others
hsa-miR-17-5p		-2.56595	0.462222	0.606571	0	others
hsa-miR-181a-2-3p		-0.320778	0.804992	NA	0	others
hsa-miR-181a-3p		-3.33642	0.572447	0.687748	0	others
hsa-miR-181a-5p		-5.20084	0.01756	0.083558	0	others
hsa-miR-181b-2-3p		-2.17191	0.278132	0.437877	0	others
hsa-miR-181b-3p		-5.6203	0.244589	0.405414	0	others
hsa-miR-181b-5p		-2.81866	0.596626	0.69992	0	others
hsa-miR-181c-3p		-5.72634	0.158242	0.313508	0	others
hsa-miR-181c-5p		-1.93879	0.0485088	0.154462	0	others
hsa-miR-181d-3p		1.01096	0.0523836	0.16193	0	others
hsa-miR-181d-5p		-2.16419	0.0979217	0.238332	0	others
hsa-miR-182-3p		2.10322	0.0697857	0.193559	0	others
hsa-miR-182-5p		-1.69911	0.183898	0.343844	0	others
hsa-miR-1827		-0.0311885	0.953084	0.971673	0	others
hsa-miR-183-3p		1.5714	0.0823298	0.216563	0	others
hsa-miR-183-5p		-2.15994	0.247138	0.407248	0	others
hsa-miR-184		-1.23413	0.0508239	0.159413	0	others
hsa-miR-185-3p		-2.32091	0.0318084	0.118686	0	others
hsa-miR-185-5p		-0.516859	0.349459	0.505017	0	others
hsa-miR-186-3p		-2.28699	0.0942448	0.236871	0	others
hsa-miR-186-5p		-3.62587	0.365789	0.520711	0	others
hsa-miR-187-3p		0.247842	0.799454	0.858223	0	others
hsa-miR-187-5p		-2.40964	0.248134	0.408007	0	others
hsa-miR-188-3p		-3.82027	0.0999884	0.240897	0	others
hsa-miR-188-5p		-3.3237	0.0362703	0.12908	0	others
hsa-miR-18a-3p		1.25199	0.0643846	0.18486	0	others
hsa-miR-18a-5p		-7.18743	0.0510047	0.159413	0	others
hsa-miR-18b-3p		-2.03067	0.053336	0.16368	0	others
hsa-miR-18b-5p		2.37448	0.0106942	0.0569687	0	others
hsa-miR-1908-3p		-3.56731	0.0390645	0.136726	0	others
hsa-miR-1908-5p		-2.65484	0.0720459	0.197485	0	others
hsa-miR-1909-3p		-2.6271	0.407403	0.558366	0	others
hsa-miR-1909-5p		0.169299	0.886336	0.922069	0	others
hsa-miR-190a-3p		-3.12172	0.00885377	0.0500578	0	others
hsa-miR-190a-5p		-3.14877	0.0537382	0.164319	0	others
hsa-miR-190b		-3.32806	0.145271	0.298651	0	others
hsa-miR-191-3p		-2.2349	0.632876	0.732081	0	others
hsa-miR-191-5p		-2.83841	0.481021	0.615492	0	others
hsa-miR-1910-3p		0.910847	0.349994	0.505017	0	others
hsa-miR-1910-5p		-4.48554	0.165472	0.319989	0	others
hsa-miR-1914-5p		0.190935	0.807655	0.862897	0	others
hsa-miR-192-3p		-1.52405	0.132867	0.282122	0	others
hsa-miR-192-5p		-1.33939	0.580639	0.690285	0	others
hsa-miR-193a-3p		0.518004	0.579972	0.690285	0	others
hsa-miR-193a-5p		-1.23573	0.123082	0.27078	0	others
hsa-miR-193b-3p		-2.38857	0.123888	0.270947	0	others
hsa-miR-193b-5p		1.07715	0.114898	0.259381	0	others
hsa-miR-194-3p		-1.4116	0.267952	0.427411	0	others
hsa-miR-194-5p		0.402794	0.325133	0.483986	0	others
hsa-miR-195-3p		-1.93292	0.472046	0.61354	0	others
hsa-miR-195-5p		1.31539	0.107377	0.251935	0	others
hsa-miR-196a-3p		-1.71737	0.104547	0.24735	0	others
hsa-miR-196a-5p		-1.53366	0.0795621	0.213257	0	others
hsa-miR-196b-3p		-1.67173	0.584149	0.690285	0	others
hsa-miR-196b-5p		1.89299	0.0562885	0.16888	0	others
hsa-miR-197-3p		-2.25845	0.373333	0.524399	0	others
hsa-miR-197-5p		0.788931	0.396843	0.54833	0	others
hsa-miR-1976		-2.44402	0.328073	0.484953	0	others
hsa-miR-199a-3p		0.889087	0.281585	0.440252	0	others
hsa-miR-199a-5p		-0.788096	0.434867	0.581884	0	others
hsa-miR-199b-3p		-1.42396	0.347464	0.503942	0	others
hsa-miR-199b-5p		1.47327	0.0677408	0.189988	0	others
hsa-miR-19a-3p		-2.37236	0.503176	0.637018	0	others
hsa-miR-19a-5p		1.60333	0.110893	0.255686	0	others
hsa-miR-19b-1-5p		-4.89218	0.0810338	0.2151	0	others
hsa-miR-19b-2-5p		-4.63439	0.495411	0.63005	0	others
hsa-miR-19b-3p		-0.338831	0.821604	NA	0	others
hsa-miR-200a-3p		-1.82207	0.0539438	0.164354	0	others
hsa-miR-200a-5p		-5.94292	0.00886501	0.0500578	0	others
hsa-miR-200b-3p		-0.786634	0.569671	0.68636	0	others
hsa-miR-200b-5p		-1.61524	0.501355	0.6357	0	others
hsa-miR-200c-3p		2.02463	0.0626047	0.180977	0	others
hsa-miR-200c-5p		-1.81379	0.251224	0.409205	0	others
hsa-miR-202-3p		1.8746	0.0182522	0.0858869	0	others
hsa-miR-202-5p		-2.83882	0.522381	0.654522	0	others
hsa-miR-203a-3p		1.26584	0.245632	0.406348	0	others
hsa-miR-203a-5p		-2.85962	0.251898	0.409515	0	others
hsa-miR-203b-3p		1.91103	0.0475802	0.153818	0	others
hsa-miR-204-3p		0.0971277	0.923142	0.94776	0	others
hsa-miR-204-5p		-1.45389	0.584141	0.690285	0	others
hsa-miR-205-3p		1.86137	0.0271179	0.109559	0	others
hsa-miR-205-5p		-1.64448	0.082988	0.217619	0	others
hsa-miR-206		-5.86857	0.0800428	0.213868	0	others
hsa-miR-208a-3p		-5.70279	0.108759	0.254408	0	others
hsa-miR-208b-3p		0.585735	0.559848	0.679357	0	others
hsa-miR-20a-3p		1.49541	0.0812656	0.2151	0	others
hsa-miR-20a-5p		-2.66876	0.128574	0.276402	0	others
hsa-miR-20b-3p		-1.19773	0.0441941	0.146794	0	others
hsa-miR-20b-5p		-2.41052	0.0406262	0.13988	0	others
hsa-miR-21-3p		0.976468	0.240963	0.402136	0	others
hsa-miR-21-5p		-3.27387	0.32805	0.484953	0	others
hsa-miR-210-3p		-3.00231	0.411515	0.561106	0	others
hsa-miR-210-5p		2.08343	0.0240514	0.100567	0	others
hsa-miR-211-5p		0.984439	0.279477	0.438365	0	others
hsa-miR-2110		-2.31955	0.166692	0.32039	0	others
hsa-miR-2115-3p		0.732611	0.434019	0.581884	0	others
hsa-miR-2115-5p		1.46717	0.124117	0.270947	0	others
hsa-miR-2116-3p		-2.81116	0.479466	0.615492	0	others
hsa-miR-2116-5p		0.821489	0.530774	0.660155	0	others
hsa-miR-212-3p		-3.68712	0.320798	0.480064	0	others
hsa-miR-212-5p		-1.97758	0.112769	0.256761	0	others
hsa-miR-214-3p		-1.4939	0.114571	0.259381	0	others
hsa-miR-214-5p		-5.04116	0.11156	0.256075	0	others
hsa-miR-215-3p		0.893536	0.447127	0.591745	0	others
hsa-miR-215-5p		-2.53147	0.394597	0.546335	0	others
hsa-miR-216a-3p		0.956348	0.288404	0.448217	0	others
hsa-miR-216a-5p		-2.52796	0.132901	0.282122	0	others
hsa-miR-216b-3p		-0.381519	0.591752	0.69613	0	others
hsa-miR-216b-5p		-3.40823	0.0612931	0.17858	0	others
hsa-miR-217		2.29249	0.0164545	0.0796395	0	others
hsa-miR-218-1-3p		1.90693	0.0472687	0.153397	0	others
hsa-miR-218-5p		-3.616	0.220108	0.382164	0	others
hsa-miR-219a-1-3p		-1.27916	0.0675317	0.189988	0	others
hsa-miR-219a-2-3p		-2.00663	0.127159	0.27637	0	others
hsa-miR-219a-5p		-2.46494	0.0193828	0.0887425	0	others
hsa-miR-219b-5p		-6.07757	0.369883	0.522858	0	others
hsa-miR-22-3p		-5.50278	0.0360738	0.128922	0	others
hsa-miR-22-5p		-2.21415	0.096665	0.238332	0	others
hsa-miR-221-3p		-1.74438	0.0200859	0.0914664	0	others
hsa-miR-221-5p		-2.57833	0.398977	0.549485	0	others
hsa-miR-222-3p		-5.19821	0.167373	0.320736	0	others
hsa-miR-222-5p		-0.612399	0.685396	NA	0	others
hsa-miR-223-3p		-1.4557	0.697118	0.766864	0	others
hsa-miR-223-5p		0.890449	0.462627	0.606571	0	others
hsa-miR-224-3p		-0.529941	0.625454	0.726379	0	others
hsa-miR-224-5p		-3.16277	0.220465	0.382164	0	others
hsa-miR-2276-3p		-3.17008	0.298673	0.457461	0	others
hsa-miR-2277-3p		-1.31786	0.241661	0.402136	0	others
hsa-miR-2277-5p		-3.23679	0.0232295	0.0998753	0	others
hsa-miR-2278		-2.19941	0.444098	0.589288	0	others
hsa-miR-2355-3p		-1.7726	0.0613541	0.17858	0	others
hsa-miR-2355-5p		-1.43742	0.0116894	0.0611166	0	others
hsa-miR-23a-3p		-2.65307	0.254754	0.412575	0	others
hsa-miR-23a-5p		2.22445	0.0346259	0.125872	0	others
hsa-miR-23b-3p		-0.620688	0.697705	NA	0	others
hsa-miR-23b-5p		2.24441	0.0237117	0.100567	0	others
hsa-miR-23c		-3.62356	0.0145243	0.0717323	0	others
hsa-miR-24-1-5p		0.657525	0.402953	0.553204	0	others
hsa-miR-24-2-5p		-1.92925	0.0431155	0.144343	0	others
hsa-miR-24-3p		-1.72815	0.181837	0.340743	0	others
hsa-miR-25-3p		1.05679	0.198469	0.35843	0	others
hsa-miR-25-5p		-1.10453	0.526239	0.65741	0	others
hsa-miR-26a-1-3p		-2.90297	0.28172	0.440252	0	others
hsa-miR-26a-2-3p		-1.34015	0.474159	0.61354	0	others
hsa-miR-26a-5p		1.94005	0.0932939	0.236801	0	others
hsa-miR-26b-3p		-1.95381	0.238901	0.402136	0	others
hsa-miR-26b-5p		0.439168	0.612875	0.715021	0	others
hsa-miR-27a-3p		1.56194	0.0309036	0.116854	0	others
hsa-miR-27a-5p		-2.57219	0.0912193	0.233422	0	others
hsa-miR-27b-3p		1.56194	0.0570081	0.170021	0	others
hsa-miR-27b-5p		-2.7674	0.123585	0.270947	0	others
hsa-miR-28-3p		-0.526318	0.234879	0.399482	0	others
hsa-miR-28-5p		-2.62299	0.0108713	0.0575502	0	others
hsa-miR-296-3p		-2.32391	0.0659095	0.187964	0	others
hsa-miR-296-5p		1.76805	0.0582715	0.171375	0	others
hsa-miR-299-3p		-3.47868	0.218626	0.381807	0	others
hsa-miR-299-5p		-2.86491	0.109032	0.254408	0	others
hsa-miR-29a-3p		0.682924	0.505237	0.637018	0	others
hsa-miR-29a-5p		-2.33567	0.0463791	0.151672	0	others
hsa-miR-29b-1-5p		-2.79527	0.0776444	0.210111	0	others
hsa-miR-29b-2-5p		-1.66757	0.164627	0.319815	0	others
hsa-miR-29b-3p		-0.993577	0.55863	NA	0	others
hsa-miR-29c-3p		-5.85307	0.147888	0.301589	0	others
hsa-miR-29c-5p		-5.68977	0.0410606	0.140803	0	others
hsa-miR-301a-3p		0.490052	0.640645	0.735107	0	others
hsa-miR-301a-5p		-1.17924	0.0393231	0.137065	0	others
hsa-miR-301b-3p		0.59736	0.52767	0.658227	0	others
hsa-miR-3064-3p		-2.18747	0.163739	0.319815	0	others
hsa-miR-3064-5p		-2.56559	0.025453	0.105118	0	others
hsa-miR-3065-5p		0.386892	0.565341	0.683087	0	others
hsa-miR-3074-3p		-2.31048	0.223386	0.385352	0	others
hsa-miR-3074-5p		1.94026	0.0439433	0.146535	0	others
hsa-miR-30a-3p		-2.64284	0.0165605	0.0796972	0	others
hsa-miR-30a-5p		-0.505133	0.0933995	0.236801	0	others
hsa-miR-30b-3p		-5.83905	0.149827	0.304325	0	others
hsa-miR-30b-5p		-0.0548645	0.955964	0.971673	0	others
hsa-miR-30c-1-3p		-0.583603	0.602224	0.704657	0	others
hsa-miR-30c-2-3p		-4.98864	0.166815	0.32039	0	others
hsa-miR-30c-5p		-0.950843	0.381774	NA	0	others
hsa-miR-30d-3p		-2.85921	0.0266881	0.10868	0	others
hsa-miR-30d-5p		-0.684258	0.61864	NA	0	others
hsa-miR-30e-3p		-3.58496	0.152841	0.308965	0	others
hsa-miR-30e-5p		0	NA	NA	0	others
hsa-miR-31-3p		-1.19175	0.348515	0.504602	0	others
hsa-miR-31-5p		0	1	NA	0	others
hsa-miR-3115		-1.60122	0.144464	0.297716	0	others
hsa-miR-3117-3p		-1.34969	0.665218	0.74826	0	others
hsa-miR-3120-3p		-2.58449	0.033295	0.121555	0	others
hsa-miR-3120-5p		-2.82182	0.487335	0.622584	0	others
hsa-miR-3121-3p		-5.6418	0.0937152	0.236801	0	others
hsa-miR-3121-5p		-0.832465	0.48312	NA	0	others
hsa-miR-3122		-0.393086	0.771122	0.829912	0	others
hsa-miR-3124-3p		-1.65134	0.596249	0.69992	0	others
hsa-miR-3124-5p		-0.899343	0.333758	NA	0	others
hsa-miR-3125		2.42164	0.0233795	0.100012	0	others
hsa-miR-3127-3p		-2.08832	0.551379	0.674882	0	others
hsa-miR-3127-5p		-1.2084	0.427866	0.577074	0	others
hsa-miR-3128		-1.82548	0.133503	0.282693	0	others
hsa-miR-3129-5p		-2.02005	0.09502	0.236959	0	others
hsa-miR-3130-3p		-0.910836	0.408916	NA	0	others
hsa-miR-3131		0.924965	0.342345	0.500066	0	others
hsa-miR-3133		-6.03005	0.0330203	0.121074	0	others
hsa-miR-3135a		-1.97505	0.101549	0.242972	0	others
hsa-miR-3135b		0.0721675	0.957334	0.971673	0	others
hsa-miR-3136-5p		-0.542259	0.661333	0.746865	0	others
hsa-miR-3137		-5.08085	0.0128304	0.065074	0	others
hsa-miR-3138		0.398685	0.739991	NA	0	others
hsa-miR-3140-3p		-0.961094	0.548954	NA	0	others
hsa-miR-3140-5p		-1.61021	0.641374	0.735107	0	others
hsa-miR-3143		-0.807557	0.464569	NA	0	others
hsa-miR-3144-3p		0.339126	0.634413	0.732081	0	others
hsa-miR-3146		-0.816166	0.581668	0.690285	0	others
hsa-miR-3149		-0.53198	0.427539	0.577074	0	others
hsa-miR-3150a-3p		-0.97007	0.200523	0.361368	0	others
hsa-miR-3150a-5p		-1.37518	0.103343	0.245185	0	others
hsa-miR-3150b-3p		-1.11846	0.222782	0.385095	0	others
hsa-miR-3150b-5p		-0.218232	NA	NA	0	others
hsa-miR-3154		-1.25258	0.459575	0.605381	0	others
hsa-miR-3157-3p		-3.659	0.254686	0.412575	0	others
hsa-miR-3157-5p		-1.44989	0.085686	0.223311	0	others
hsa-miR-3158-3p		-2.3582	0.0359701	0.128922	0	others
hsa-miR-3158-5p		-1.42459	0.0664913	0.188355	0	others
hsa-miR-3160-3p		2.23712	0.0241029	0.100567	0	others
hsa-miR-3161		-1.72634	0.663635	0.74826	0	others
hsa-miR-3163		-0.456293	0.697149	0.766864	0	others
hsa-miR-3164		-3.8424	0.0428634	0.144069	0	others
hsa-miR-3165		-0.691463	0.184687	0.34394	0	others
hsa-miR-3166		-0.663225	0.533702	0.660365	0	others
hsa-miR-3168		0.176812	0.905209	0.938653	0	others
hsa-miR-3173-3p		-2.85325	0.0792562	0.213195	0	others
hsa-miR-3173-5p		0.0365138	0.956285	0.971673	0	others
hsa-miR-3174		-0.0912253	0.843785	0.888598	0	others
hsa-miR-3175		-1.46464	0.105368	0.248597	0	others
hsa-miR-3176		-6.16989	0.354192	0.508476	0	others
hsa-miR-3177-3p		-0.116642	0.937076	0.9609	0	others
hsa-miR-3177-5p		0.311805	0.559423	0.679357	0	others
hsa-miR-3179		-2.77846	0.00898448	0.0503964	0	others
hsa-miR-3180		-1.76574	0.465991	0.609336	0	others
hsa-miR-3180-3p		1.42495	0.0371292	0.131035	0	others
hsa-miR-3180-5p		-6.10241	0.153724	0.309885	0	others
hsa-miR-3183		-1.81395	0.257627	0.415638	0	others
hsa-miR-3184-5p		-5.96984	0.0558619	0.168381	0	others
hsa-miR-3186-3p		-0.195412	0.876936	0.914735	0	others
hsa-miR-3186-5p		0	1	1	0	others
hsa-miR-3187-3p		-5.56938	0.187084	0.345983	0	others
hsa-miR-3187-5p		-0.383087	0.343632	0.500097	0	others
hsa-miR-3188		-2.57601	0.0193829	0.0887425	0	others
hsa-miR-3190-3p		-0.572991	0.752627	0.816229	0	others
hsa-miR-3190-5p		-0.401284	0.649077	0.737493	0	others
hsa-miR-3191-3p		-2.58809	0.311745	0.469002	0	others
hsa-miR-3191-5p		0.637956	0.55558	0.678064	0	others
hsa-miR-3192-3p		-1.85003	0.0106048	0.0568496	0	others
hsa-miR-3192-5p		-0.8602	0.696081	NA	0	others
hsa-miR-3194-3p		-5.07551	0.0359894	0.128922	0	others
hsa-miR-3195		0.108369	0.941541	NA	0	others
hsa-miR-3196		0.52035	0.475185	0.61354	0	others
hsa-miR-3198		-2.09806	0.217051	0.380625	0	others
hsa-miR-3199		-1.67206	0.148124	0.301589	0	others
hsa-miR-32-3p		-2.16385	0.0937635	0.236801	0	others
hsa-miR-32-5p		-3.7479	0.00945604	0.0520082	0	others
hsa-miR-3200-3p		-2.67526	0.0313115	0.117349	0	others
hsa-miR-3200-5p		-6.40176	0.344612	0.500662	0	others
hsa-miR-3202		0.675392	0.584338	0.690285	0	others
hsa-miR-320a		-1.46036	0.235977	0.400546	0	others
hsa-miR-320b		-3.10973	0.473602	0.61354	0	others
hsa-miR-320c		-2.68805	0.0622002	0.180423	0	others
hsa-miR-320d		-6.05272	0.0601812	0.176379	0	others
hsa-miR-320e		-0.708177	0.559479	NA	0	others
hsa-miR-323a-3p		-2.17143	0.424836	0.574818	0	others
hsa-miR-323a-5p		-1.44489	0.504337	0.637018	0	others
hsa-miR-323b-3p		-0.617709	0.887095	NA	0	others
hsa-miR-323b-5p		1.04396	0.397988	0.549015	0	others
hsa-miR-324-3p		-4.00278	0.250738	0.409201	0	others
hsa-miR-324-5p		-1.77627	0.154028	0.309885	0	others
hsa-miR-326		-0.993892	0.147521	0.301589	0	others
hsa-miR-328-3p		0.419345	0.649763	0.737493	0	others
hsa-miR-328-5p		-2.15563	0.0215533	0.0971045	0	others
hsa-miR-329-3p		0	1	NA	0	others
hsa-miR-329-5p		0	1	NA	0	others
hsa-miR-330-3p		-2.58816	0.139028	0.290758	0	others
hsa-miR-330-5p		-1.40796	0.0421869	0.143325	0	others
hsa-miR-331-3p		-2.99186	0.0127923	0.065074	0	others
hsa-miR-331-5p		-1.58809	0.0754396	0.20494	0	others
hsa-miR-335-3p		-2.222	0.135548	0.286308	0	others
hsa-miR-335-5p		-2.14616	0.562318	0.680405	0	others
hsa-miR-337-3p		-1.80177	0.524096	0.6557	0	others
hsa-miR-337-5p		-2.03321	0.0572115	0.170028	0	others
hsa-miR-338-3p		-5.17449	0.371	0.522858	0	others
hsa-miR-338-5p		-3.89533	0.237091	0.401632	0	others
hsa-miR-339-3p		0.0459351	0.960584	0.973224	0	others
hsa-miR-339-5p		-1.14631	0.49944	0.634221	0	others
hsa-miR-33a-3p		0.666056	0.534716	0.660365	0	others
hsa-miR-33a-5p		-4.37045	0.220636	0.382164	0	others
hsa-miR-33b-5p		-1.34742	0.842785	0.888598	0	others
hsa-miR-340-3p		-2.68327	0.54596	0.670186	0	others
hsa-miR-340-5p		-2.43525	0.0369652	0.131002	0	others
hsa-miR-342-3p		-6.32863	0.0239586	0.100567	0	others
hsa-miR-342-5p		-5.93835	0.0278618	0.110602	0	others
hsa-miR-345-3p		-1.09374	0.0983401	0.238665	0	others
hsa-miR-345-5p		-1.27973	0.331962	0.488146	0	others
hsa-miR-34a-3p		-0.769025	0.489848	0.623912	0	others
hsa-miR-34a-5p		0.0664279	0.825986	0.877804	0	others
hsa-miR-34b-3p		-1.6644	0.102911	0.24505	0	others
hsa-miR-34c-3p		-3.02987	0.436642	0.582418	0	others
hsa-miR-34c-5p		-0.516448	0.576044	0.688165	0	others
hsa-miR-3591-5p		-1.89031	0.0427335	0.144069	0	others
hsa-miR-3605-3p		-0.739914	0.423158	0.573464	0	others
hsa-miR-3605-5p		0.468204	0.708254	0.777061	0	others
hsa-miR-3607-3p		-0.830049	0.568355	0.68575	0	others
hsa-miR-3607-5p		2.6461	0.0282051	0.11062	0	others
hsa-miR-361-3p		-5.7488	0.0939375	0.236801	0	others
hsa-miR-361-5p		-2.57032	0.208588	0.371468	0	others
hsa-miR-3611		-1.82513	0.266673	0.426173	0	others
hsa-miR-3613-3p		-2.07294	0.0450413	0.147868	0	others
hsa-miR-3613-5p		-0.137195	0.914078	0.944766	0	others
hsa-miR-3614-3p		-0.591537	0.930701	NA	0	others
hsa-miR-3614-5p		-0.489164	0.819161	0.872741	0	others
hsa-miR-3615		-1.02387	0.242837	0.403299	0	others
hsa-miR-3617-5p		-5.08748	0.0290322	0.113319	0	others
hsa-miR-3619-3p		1.18443	0.234082	0.398929	0	others
hsa-miR-3619-5p		-3.40237	0.385013	0.536358	0	others
hsa-miR-362-3p		1.82248	0.117088	0.261671	0	others
hsa-miR-362-5p		-2.31487	0.0250888	0.104168	0	others
hsa-miR-3620-3p		0.232742	0.848645	0.891814	0	others
hsa-miR-3620-5p		-0.905051	0.18803	0.346975	0	others
hsa-miR-3622a-5p		-2.56295	0.0118441	0.0615455	0	others
hsa-miR-363-3p		-3.80184	0.327792	0.484953	0	others
hsa-miR-363-5p		1.5357	0.119873	0.265791	0	others
hsa-miR-3653-3p		-2.08493	0.0550631	0.167163	0	others
hsa-miR-3656		-4.39804	0.022166	0.0990335	0	others
hsa-miR-365a-3p		-0.436219	0.669328	0.750889	0	others
hsa-miR-365a-5p		0	1	NA	0	others
hsa-miR-365b-3p		0	1	NA	0	others
hsa-miR-365b-5p		0	1	NA	0	others
hsa-miR-3661		-0.652024	0.514117	0.645121	0	others
hsa-miR-3664-3p		-1.92658	0.461748	0.606571	0	others
hsa-miR-3675-3p		-0.24904	0.803009	0.860948	0	others
hsa-miR-3675-5p		-3.72488	0.0358245	0.128922	0	others
hsa-miR-3677-3p		-0.309805	0.938324	0.961016	0	others
hsa-miR-3678-5p		0.0608719	0.963072	0.974578	0	others
hsa-miR-3679-3p		0.175591	0.912029	NA	0	others
hsa-miR-3679-5p		-6.07757	0.369883	0.522858	0	others
hsa-miR-3680-3p		-5.87146	0.323044	0.482573	0	others
hsa-miR-3680-5p		1.23418	0.263328	0.422875	0	others
hsa-miR-3682-3p		0.768036	NA	NA	0	others
hsa-miR-3682-5p		-0.986826	0.531259	NA	0	others
hsa-miR-3684		-0.441212	0.647337	0.737493	0	others
hsa-miR-3685		-3.32447	0.0465615	0.151683	0	others
hsa-miR-3687		-3.18199	0.0976952	0.238332	0	others
hsa-miR-3688-3p		-1.36742	0.271697	0.429451	0	others
hsa-miR-3688-5p		-1.56224	0.655756	0.742548	0	others
hsa-miR-369-3p		-6.02064	0.0139139	0.0693239	0	others
hsa-miR-369-5p		0	1	NA	0	others
hsa-miR-3690		-2.65023	0.602328	0.704657	0	others
hsa-miR-3691-3p		0	1	NA	0	others
hsa-miR-3691-5p		-0.256995	0.907121	NA	0	others
hsa-miR-3692-3p		0	1	NA	0	others
hsa-miR-370-3p		0.183849	0.876841	0.914735	0	others
hsa-miR-370-5p		-2.86421	0.633651	0.732081	0	others
hsa-miR-371a-3p		-0.559739	0.622306	NA	0	others
hsa-miR-371a-5p		-2.43341	0.292612	0.449805	0	others
hsa-miR-371b-3p		-0.91405	0.432466	NA	0	others
hsa-miR-371b-5p		-0.989211	0.684708	NA	0	others
hsa-miR-372-3p		-3.04684	0.394755	0.546335	0	others
hsa-miR-372-5p		0.427842	0.640439	0.735107	0	others
hsa-miR-373-3p		-0.920231	0.617905	NA	0	others
hsa-miR-374a-3p		-0.801565	0.587993	NA	0	others
hsa-miR-374a-5p		-3.08497	0.0517583	0.160583	0	others
hsa-miR-374b-3p		0.104608	0.920001	0.945681	0	others
hsa-miR-374b-5p		0	1	NA	0	others
hsa-miR-374c-5p		-2.18311	0.197797	0.357979	0	others
hsa-miR-375		-2.57997	0.102996	0.24505	0	others
hsa-miR-376a-2-5p		-0.941919	0.751295	NA	0	others
hsa-miR-376a-3p		-4.6548	0.351518	0.505494	0	others
hsa-miR-376a-5p		-2.64683	0.284489	0.44376	0	others
hsa-miR-376b-3p		0	1	NA	0	others
hsa-miR-376b-5p		-5.77544	0.177388	0.334627	0	others
hsa-miR-376c-3p		0.464034	0.672633	0.751609	0	others
hsa-miR-376c-5p		-0.462376	0.466175	0.609336	0	others
hsa-miR-377-3p		-2.44537	0.115946	0.260494	0	others
hsa-miR-377-5p		0.622118	0.372518	0.524124	0	others
hsa-miR-378a-3p		0	1	NA	0	others
hsa-miR-378a-5p		-3.10516	0.38946	0.54101	0	others
hsa-miR-378b		-6.7207	0.289645	0.44902	0	others
hsa-miR-378c		-0.486996	0.761692	0.822899	0	others
hsa-miR-378d		-3.6202	0.241215	0.402136	0	others
hsa-miR-378e		0.630892	0.473073	0.61354	0	others
hsa-miR-378f		0	1	NA	0	others
hsa-miR-378g		-0.531908	0.710227	NA	0	others
hsa-miR-378h		-2.67925	0.213283	0.375574	0	others
hsa-miR-378i		-5.29914	0.192659	0.351685	0	others
hsa-miR-378j		-0.9524	0.46757	NA	0	others
hsa-miR-379-3p		1.10858	0.173917	0.329548	0	others
hsa-miR-379-5p		-3.94319	0.0958377	0.238048	0	others
hsa-miR-380-3p		0.855914	0.160594	0.315599	0	others
hsa-miR-380-5p		-1.46304	0.402983	0.553204	0	others
hsa-miR-381-3p		-1.10633	0.170368	0.325005	0	others
hsa-miR-381-5p		-2.22616	0.049725	0.157742	0	others
hsa-miR-382-3p		1.17064	0.165246	0.319989	0	others
hsa-miR-382-5p		-4.10094	0.227421	0.390722	0	others
hsa-miR-383-3p		-4.48655	0.117414	0.261711	0	others
hsa-miR-383-5p		0.80245	0.329606	0.48637	0	others
hsa-miR-3909		-4.81072	0.136865	0.28837	0	others
hsa-miR-3911		-0.0986365	0.954212	NA	0	others
hsa-miR-3912-3p		-2.65004	0.0145667	0.0717323	0	others
hsa-miR-3912-5p		-0.854103	0.649544	0.737493	0	others
hsa-miR-3913-3p		-2.09349	0.361057	0.517454	0	others
hsa-miR-3913-5p		1.02293	0.178933	0.336044	0	others
hsa-miR-3918		-1.17199	0.376143	0.526601	0	others
hsa-miR-3920		0	1	1	0	others
hsa-miR-3925-5p		-0.973909	0.531592	NA	0	others
hsa-miR-3928-3p		-1.96626	0.0231593	0.0998753	0	others
hsa-miR-3928-5p		-2.9097	0.473509	0.61354	0	others
hsa-miR-3934-3p		-2.91596	0.433744	0.581884	0	others
hsa-miR-3934-5p		-2.95328	0.271766	0.429451	0	others
hsa-miR-3936		-4.58254	0.00877032	0.0500578	0	others
hsa-miR-3939		-2.91618	0.434564	0.581884	0	others
hsa-miR-3940-3p		-2.9097	0.473509	0.61354	0	others
hsa-miR-3940-5p		-2.97061	0.375698	0.526601	0	others
hsa-miR-3942-5p		-2.03801	0.535407	0.660365	0	others
hsa-miR-3944-3p		0	1	1	0	others
hsa-miR-3944-5p		-0.205135	0.874024	0.913949	0	others
hsa-miR-3960		1.82392	0.140602	0.292174	0	others
hsa-miR-409-3p		1.72191	0.1552	0.310768	0	others
hsa-miR-409-5p		1.60709	0.164031	0.319815	0	others
hsa-miR-410-3p		-4.00268	0.20686	0.369889	0	others
hsa-miR-410-5p		1.76836	0.159364	0.31391	0	others
hsa-miR-411-3p		1.31496	0.239535	0.402136	0	others
hsa-miR-411-5p		-2.32846	0.0226276	0.0990335	0	others
hsa-miR-412-3p		-1.36412	0.270513	0.429451	0	others
hsa-miR-412-5p		-2.45766	0.080884	0.2151	0	others
hsa-miR-421		-0.6351	0.561429	0.680301	0	others
hsa-miR-422a		-0.930152	0.171945	0.327275	0	others
hsa-miR-423-3p		-1.85395	0.262649	0.422875	0	others
hsa-miR-423-5p		0.738211	0.219943	0.382164	0	others
hsa-miR-424-3p		1.50367	0.15768	0.313508	0	others
hsa-miR-424-5p		-4.97811	0.0513308	0.159843	0	others
hsa-miR-425-3p		-1.75214	0.0278566	0.110602	0	others
hsa-miR-425-5p		-0.692743	0.558574	0.679357	0	others
hsa-miR-4286		0.0062344	0.995488	1	0	others
hsa-miR-429		0.110152	0.918614	0.945402	0	others
hsa-miR-4301		0.404561	0.697351	NA	0	others
hsa-miR-431-3p		-4.86171	0.0686298	0.191846	0	others
hsa-miR-431-5p		-4.97891	0.0699279	0.193559	0	others
hsa-miR-432-3p		0.608369	0.534124	0.660365	0	others
hsa-miR-432-5p		-0.530749	0.630225	NA	0	others
hsa-miR-4326		-6.31303	0.0303667	0.115879	0	others
hsa-miR-433-3p		0.181667	0.856995	0.89836	0	others
hsa-miR-433-5p		-0.0934499	0.939659	NA	0	others
hsa-miR-4421		-7.06501	0.0271633	0.109559	0	others
hsa-miR-4424		-2.71568	0.0576535	0.170743	0	others
hsa-miR-4425		0.541949	0.580509	0.690285	0	others
hsa-miR-4429		0.961993	0.309696	0.469002	0	others
hsa-miR-4433a-3p		0.24358	0.806187	0.862897	0	others
hsa-miR-4433a-5p		-7.41354	0.0126577	0.0649761	0	others
hsa-miR-4433b-3p		-5.96353	0.0255658	0.105118	0	others
hsa-miR-4433b-5p		-1.59521	0.195165	0.353971	0	others
hsa-miR-4435		0.656928	0.554236	0.6774	0	others
hsa-miR-4436b-3p		1.41967	0.100896	0.242094	0	others
hsa-miR-4437		-2.93622	0.0483515	0.154462	0	others
hsa-miR-4440		-1.21031	0.217528	0.380674	0	others
hsa-miR-4443		-0.656795	0.543259	NA	0	others
hsa-miR-4446-3p		-3.62144	0.0582199	0.171375	0	others
hsa-miR-4446-5p		-2.37146	0.0447633	0.147868	0	others
hsa-miR-4448		-0.94269	0.5207	NA	0	others
hsa-miR-4449		-2.25734	0.488379	0.622977	0	others
hsa-miR-4454		0.266938	0.76347	0.82377	0	others
hsa-miR-4466		-2.23587	0.19357	0.352589	0	others
hsa-miR-4467		-0.0715822	0.917777	0.945402	0	others
hsa-miR-4470		-2.20914	0.231727	0.395711	0	others
hsa-miR-4473		-1.92871	0.684473	0.758833	0	others
hsa-miR-4474-3p		-0.71189	0.723634	NA	0	others
hsa-miR-4479		0	1	NA	0	others
hsa-miR-4482-3p		-1.65986	0.121551	0.268809	0	others
hsa-miR-4482-5p		-0.654613	0.690478	NA	0	others
hsa-miR-4485-3p		-0.931176	0.455663	NA	0	others
hsa-miR-4487		-4.64503	0.0900546	0.231843	0	others
hsa-miR-4488		-5.52578	0.414314	0.562379	0	others
hsa-miR-4489		-0.932848	0.0675434	0.189988	0	others
hsa-miR-4491		-1.16475	0.0182078	0.0858869	0	others
hsa-miR-4492		-2.28788	0.444575	0.589288	0	others
hsa-miR-4498		0.0981738	0.934722	NA	0	others
hsa-miR-449a		1.59633	0.117052	0.261671	0	others
hsa-miR-449c-5p		-3.92974	0.0822426	0.216563	0	others
hsa-miR-4503		-2.10302	0.363187	0.518751	0	others
hsa-miR-4504		-3.81404	0.0719811	0.197485	0	others
hsa-miR-4508		1.60845	0.0969215	0.238332	0	others
hsa-miR-450a-1-3p		-2.13318	0.753954	0.816623	0	others
hsa-miR-450a-2-3p		0.430957	0.639957	0.735107	0	others
hsa-miR-450a-5p		-0.877523	0.638865	NA	0	others
hsa-miR-450b-3p		-1.74175	0.312581	0.469426	0	others
hsa-miR-450b-5p		-1.83003	0.154633	0.310365	0	others
hsa-miR-4510		-4.87911	0.0103118	0.0559876	0	others
hsa-miR-4511		-0.0550099	0.955811	0.971673	0	others
hsa-miR-4516		-4.15536	0.159314	0.31391	0	others
hsa-miR-451a		-0.735661	0.555921	NA	0	others
hsa-miR-451b		-1.80867	0.456743	0.602588	0	others
hsa-miR-452-3p		-1.96951	0.0397122	0.137642	0	others
hsa-miR-452-5p		-4.61361	0.293411	0.450216	0	others
hsa-miR-4521		0.411348	0.726888	NA	0	others
hsa-miR-4522		1.36601	0.0728203	0.198964	0	others
hsa-miR-4525		-2.6494	0.0504687	0.159413	0	others
hsa-miR-4526		-2.22945	0.0693541	0.193233	0	others
hsa-miR-4533		0.260302	0.732395	0.798377	0	others
hsa-miR-4536-5p		-2.84553	0.032142	0.119392	0	others
hsa-miR-454-3p		-2.23201	0.34275	0.500066	0	others
hsa-miR-454-5p		-2.29081	0.016307	0.0793797	0	others
hsa-miR-455-3p		-0.128329	0.915765	0.944766	0	others
hsa-miR-455-5p		-6.39743	0.0192408	0.0887425	0	others
hsa-miR-4632-5p		-0.50417	0.760516	NA	0	others
hsa-miR-4635		0.700192	0.477207	0.615212	0	others
hsa-miR-4637		-2.27612	0.311263	0.469002	0	others
hsa-miR-4638-3p		-4.51797	0.204749	0.367421	0	others
hsa-miR-4638-5p		0.0110767	0.99034	0.998593	0	others
hsa-miR-4639-5p		-0.0972006	0.930758	NA	0	others
hsa-miR-4644		-1.67518	0.513112	0.644816	0	others
hsa-miR-4645-3p		-3.02898	0.0530195	0.1633	0	others
hsa-miR-4646-3p		-6.4202	0.343021	0.500066	0	others
hsa-miR-4646-5p		1.07586	0.331133	0.487774	0	others
hsa-miR-4647		-3.80067	0.0224485	0.0990335	0	others
hsa-miR-4648		1.65639	0.0482881	0.154462	0	others
hsa-miR-4654		-2.09602	0.551105	0.674882	0	others
hsa-miR-4655-5p		-4.35927	0.409866	0.559929	0	others
hsa-miR-4657		-5.42389	0.127907	0.27637	0	others
hsa-miR-4658		1.60643	0.127716	0.27637	0	others
hsa-miR-4659a-3p		-5.23443	0.0121089	0.0625381	0	others
hsa-miR-4659a-5p		0.680429	0.474562	0.61354	0	others
hsa-miR-4659b-3p		-3.30284	0.0282102	0.11062	0	others
hsa-miR-4659b-5p		0.390599	0.509367	0.641061	0	others
hsa-miR-4660		-5.93078	0.0113746	0.0598402	0	others
hsa-miR-4661-3p		-0.415949	0.770174	NA	0	others
hsa-miR-4661-5p		-4.39996	0.481058	0.615492	0	others
hsa-miR-4662a-3p		0.917551	0.342187	0.500066	0	others
hsa-miR-4662a-5p		-3.36369	0.0303168	0.115879	0	others
hsa-miR-4664-3p		-0.923889	0.637546	NA	0	others
hsa-miR-4664-5p		-2.97972	0.609969	0.712612	0	others
hsa-miR-4665-3p		0	1	NA	0	others
hsa-miR-4665-5p		-5.09477	0.0754914	0.20494	0	others
hsa-miR-4667-5p		-0.984264	0.44235	0.588179	0	others
hsa-miR-4668-5p		-3.91686	0.169395	0.323877	0	others
hsa-miR-4669		0	1	NA	0	others
hsa-miR-4671-5p		0.368011	0.718334	0.785069	0	others
hsa-miR-4672		-0.258771	0.816934	0.871465	0	others
hsa-miR-4676-3p		-3.738	0.286566	0.446179	0	others
hsa-miR-4676-5p		-3.82887	0.129779	0.27788	0	others
hsa-miR-4677-3p		-4.00256	0.289981	0.44902	0	others
hsa-miR-4677-5p		-0.908681	0.828573	NA	0	others
hsa-miR-4683		-2.56044	0.537405	0.661601	0	others
hsa-miR-4684-3p		-0.588349	0.630737	NA	0	others
hsa-miR-4685-3p		-0.192358	0.909032	NA	0	others
hsa-miR-4685-5p		-6.4104	0.249288	0.408007	0	others
hsa-miR-4686		-1.41115	0.412052	0.561106	0	others
hsa-miR-4687-3p		-6.07887	0.350806	0.505327	0	others
hsa-miR-4688		-1.63445	0.57218	0.687748	0	others
hsa-miR-4689		-5.7926	0.370815	0.522858	0	others
hsa-miR-4690-3p		-2.32595	0.681494	0.758022	0	others
hsa-miR-4690-5p		-4.55269	0.448339	0.592423	0	others
hsa-miR-4697-5p		-0.74065	0.887233	0.922069	0	others
hsa-miR-4701-5p		0.0680113	0.973859	NA	0	others
hsa-miR-4707-3p		-0.839575	0.642332	NA	0	others
hsa-miR-4707-5p		-6.22521	0.31138	0.469002	0	others
hsa-miR-4708-3p		-1.36709	0.272513	0.42983	0	others
hsa-miR-4709-5p		0	1	NA	0	others
hsa-miR-4714-5p		-2.61378	0.0969588	0.238332	0	others
hsa-miR-4716-3p		-0.659121	0.788156	NA	0	others
hsa-miR-4717-3p		0	1	NA	0	others
hsa-miR-4721		0	1	NA	0	others
hsa-miR-4723-3p		-0.305309	0.811274	NA	0	others
hsa-miR-4724-5p		0.897183	0.264672	0.423775	0	others
hsa-miR-4725-3p		0	1	NA	0	others
hsa-miR-4726-5p		-2.13842	0.278889	0.438254	0	others
hsa-miR-4727-3p		2.61347	0.0231007	0.0998753	0	others
hsa-miR-4731-5p		-3.36902	0.0478497	0.154102	0	others
hsa-miR-4732-3p		-2.20629	0.0792873	0.213195	0	others
hsa-miR-4732-5p		-2.86773	0.620964	0.722468	0	others
hsa-miR-4734		-4.52752	0.157963	0.313508	0	others
hsa-miR-4738-3p		-0.964753	0.33761	NA	0	others
hsa-miR-4738-5p		-3.07865	0.650422	0.737493	0	others
hsa-miR-4741		-5.07417	0.0844943	0.220885	0	others
hsa-miR-4742-3p		0.590777	0.554698	NA	0	others
hsa-miR-4742-5p		-0.954221	0.533358	NA	0	others
hsa-miR-4743-5p		0	1	NA	0	others
hsa-miR-4745-5p		-2.0497	0.67393	0.752066	0	others
hsa-miR-4746-3p		-0.215726	0.834998	0.882951	0	others
hsa-miR-4746-5p		-0.937484	0.44025	NA	0	others
hsa-miR-4747-5p		-2.43738	0.203698	0.36631	0	others
hsa-miR-4748		-5.39148	0.115144	0.259381	0	others
hsa-miR-4750-5p		1.02128	0.291876	0.449552	0	others
hsa-miR-4753-3p		0.390291	0.761188	0.822899	0	others
hsa-miR-4753-5p		-3.35663	0.185202	0.344004	0	others
hsa-miR-4754		-0.964397	0.613501	NA	0	others
hsa-miR-4755-3p		-2.62895	0.241513	0.402136	0	others
hsa-miR-4755-5p		-4.18396	0.335296	0.492194	0	others
hsa-miR-4757-3p		-2.11422	0.228215	0.391291	0	others
hsa-miR-4762-3p		-0.831937	0.299913	0.458531	0	others
hsa-miR-4762-5p		-3.60082	0.140569	0.292174	0	others
hsa-miR-4763-5p		2.35684	0.00910647	0.0507446	0	others
hsa-miR-4766-3p		-2.14953	0.257528	0.415638	0	others
hsa-miR-4767		-0.67309	0.734682	0.798989	0	others
hsa-miR-4772-3p		-0.355377	0.823311	NA	0	others
hsa-miR-4772-5p		0.417541	0.670424	0.751123	0	others
hsa-miR-4773		-2.03192	0.00935037	0.0517632	0	others
hsa-miR-4775		-2.80943	0.0951194	0.236959	0	others
hsa-miR-4777-3p		-3.45573	0.0312539	0.117349	0	others
hsa-miR-4779		-1.11514	0.408376	0.558796	0	others
hsa-miR-4781-3p		0.790273	0.47917	0.615492	0	others
hsa-miR-4781-5p		-6.26966	0.0993706	0.240477	0	others
hsa-miR-4785		-0.958586	0.307098	0.466987	0	others
hsa-miR-4786-5p		-3.09326	0.0185971	0.0870261	0	others
hsa-miR-4787-3p		-1.38276	0.210863	0.372861	0	others
hsa-miR-4788		-5.31144	0.12732	0.27637	0	others
hsa-miR-4792		-0.794145	0.626041	0.726379	0	others
hsa-miR-4796-3p		0.146678	0.914902	0.944766	0	others
hsa-miR-4796-5p		-2.24435	0.0328381	0.12093	0	others
hsa-miR-4797-3p		-2.42155	0.539327	0.663004	0	others
hsa-miR-4797-5p		0.500797	0.69447	0.766864	0	others
hsa-miR-4800-5p		-1.96755	0.18878	0.347601	0	others
hsa-miR-4804-5p		0.908073	0.141275	0.292494	0	others
hsa-miR-483-3p		-0.849134	0.507128	NA	0	others
hsa-miR-483-5p		-6.04596	0.164233	0.319815	0	others
hsa-miR-484		-4.28836	0.413077	0.5616	0	others
hsa-miR-485-3p		-0.0421058	0.971959	0.981227	0	others
hsa-miR-485-5p		0.126574	0.830507	0.8804	0	others
hsa-miR-486-3p		0.385123	0.672168	0.751609	0	others
hsa-miR-486-5p		-3.22085	0.290908	0.449552	0	others
hsa-miR-487a-3p		-4.81923	0.189695	0.347775	0	others
hsa-miR-487a-5p		0.50025	0.646713	0.737493	0	others
hsa-miR-487b-3p		-2.36691	0.19418	0.352941	0	others
hsa-miR-487b-5p		0.773922	0.363992	0.519025	0	others
hsa-miR-488-3p		-1.46551	0.712345	0.780157	0	others
hsa-miR-490-3p		1.63545	0.164303	0.319815	0	others
hsa-miR-490-5p		-2.56738	0.0564264	0.16888	0	others
hsa-miR-491-5p		-0.0174154	0.968852	0.979257	0	others
hsa-miR-493-3p		2.42832	0.0018036	0.0177633	1	others
hsa-miR-493-5p		3.09721	0.00189713	0.0182599	1	others
hsa-miR-494-3p		1.94364	0.00461289	0.0332497	1	others
hsa-miR-494-5p		3.17897	0.000227384	0.00458558	1	others
hsa-miR-495-3p		2.33656	0.00551143	0.0367573	1	others
hsa-miR-495-5p		3.27417	0.00119896	0.0131886	1	others
hsa-miR-496		1.40628	0.00538135	0.0367573	1	others
hsa-miR-497-3p		1.83207	0.00260479	0.0232238	1	others
hsa-miR-497-5p		2.51646	0.006291	0.040061	1	others
hsa-miR-498		3.69384	4.15028e-05	0.00135203	1	others
hsa-miR-4999-3p		1.91638	0.000840869	0.01088	1	others
hsa-miR-4999-5p		1.98872	0.00652767	0.0406539	1	others
hsa-miR-499a-3p		2.72142	0.00117267	0.0131886	1	others
hsa-miR-499a-5p		2.4887	0.00673149	0.0407003	1	others
hsa-miR-499b-5p		3.62944	0.000311444	0.00549568	1	others
hsa-miR-5000-3p		1.311	0.362359	0.518442	0	C14
hsa-miR-5001-3p		0.953104	0.270786	0.429451	0	C14
hsa-miR-5001-5p		-3.15452	0.0701567	0.193559	0	C14
hsa-miR-5003-3p		4.05542	0.000351203	0.00583273	1	C14
hsa-miR-5003-5p		-2.28058	0.0238302	0.100567	0	C14
hsa-miR-5004-3p		-2.63144	0.0077303	0.0457872	-1	C14
hsa-miR-5006-3p		-4.06097	0.124193	NA	NA	C14
hsa-miR-5009-3p		-4.43224	0.0322794	0.119392	0	C14
hsa-miR-5009-5p		-2.93193	0.124222	NA	NA	C14
hsa-miR-500a-3p		-3.57878	0.445328	NA	NA	C14
hsa-miR-500a-5p		-2.12122	0.0226324	0.0990335	0	C14
hsa-miR-500b-3p		3.03942	0.0279442	0.110602	0	C14
hsa-miR-500b-5p		-3.14823	0.0067804	0.0407003	-1	C14
hsa-miR-501-3p		-1.42957	0.24058	0.402136	0	C14
hsa-miR-501-5p		-2.13157	0.0298603	0.115525	0	C14
hsa-miR-5010-3p		5.70867	2.13473e-06	0.000236631	1	C14
hsa-miR-5010-5p		-4.27145	0.529729	NA	NA	C14
hsa-miR-502-3p		-3.80895	0.366508	NA	NA	C14
hsa-miR-502-5p		-1.31027	0.427388	NA	NA	C14
hsa-miR-503-3p		-0.0739309	0.957907	0.971673	0	C14
hsa-miR-503-5p		-0.714843	NA	NA	0	C14
hsa-miR-504-3p		-2.97673	0.0877444	0.227974	0	C14
hsa-miR-504-5p		0.481027	0.620367	0.722468	0	C14
hsa-miR-505-3p		-4.21389	0.0898641	0.231843	0	C14
hsa-miR-505-5p		4.69526	0.000194312	0.00444816	1	C14
hsa-miR-508-3p		-2.58746	0.505403	0.637018	0	C14
hsa-miR-509-3-5p		-2.70126	0.090805	0.233066	0	C14
hsa-miR-509-3p		0.0872381	0.90617	0.938653	0	C14
hsa-miR-509-5p		3.30979	0.000319241	0.00551831	1	C14
hsa-miR-5090		-3.07431	0.0950847	0.236959	0	C14
hsa-miR-5094		1.59638	0.238907	0.402136	0	C14
hsa-miR-5096		-3.20204	0.0133655	0.0673842	0	C14
hsa-miR-5100		-2.49372	0.0104183	0.0562057	0	C14
hsa-miR-511-3p		0.57107	0.697038	0.766864	0	C14
hsa-miR-511-5p		-4.60185	0.0057047	0.0372492	-1	C14
hsa-miR-512-3p		-2.18895	0.0266888	0.10868	0	C14
hsa-miR-512-5p		4.0173	0.0027241	0.0239419	1	C14
hsa-miR-513c-5p		1.65358	0.1222	0.269539	0	C14
hsa-miR-514a-3p		-1.65952	0.66851	0.750889	0	C14
hsa-miR-514a-5p		-4.07753	0.000759729	0.0100545	-1	C14
hsa-miR-515-3p		-2.44528	0.00325788	0.0267905	-1	C14
hsa-miR-515-5p		-1.20194	0.427781	NA	NA	C14
hsa-miR-516a-3p		-0.551003	0.734746	NA	0	C14
hsa-miR-516a-5p		0.834929	0.574342	0.688073	0	C14
hsa-miR-516b-3p		-1.53796	0.0553518	0.167439	0	C14
hsa-miR-516b-5p		-1.82066	0.0659048	0.187964	0	C14
hsa-miR-517-5p		2.31183	0.11264	0.256761	0	C14
hsa-miR-517a-3p		3.68284	0.00282667	0.0239419	1	C14
hsa-miR-517b-3p		-0.0126267	0.993477	NA	0	C14
hsa-miR-517c-3p		-1.73609	0.308642	0.468495	0	C14
hsa-miR-5187-5p		-1.39125	0.114278	0.259381	0	C14
hsa-miR-5188		-2.42372	0.00624463	0.040061	-1	C14
hsa-miR-5189-3p		-1.17968	NA	NA	NA	C14
hsa-miR-5189-5p		0.92265	0.5734	0.687918	0	C14
hsa-miR-518a-3p		0.000374798	0.999779	1	0	C14
hsa-miR-518a-5p		2.2372	0.129918	0.27788	0	C14
hsa-miR-518b		-2.79036	0.00418313	0.0315113	-1	C19
hsa-miR-518c-3p		-2.0166	0.0148475	0.0726926	0	C19
hsa-miR-518c-5p		-2.21161	0.128571	0.276402	0	C19
hsa-miR-518d-3p		1.3982	0.147944	0.301589	0	C19
hsa-miR-518d-5p		-3.79495	0.112203	0.256761	0	C19
hsa-miR-518e-3p		-4.87342	0.00505875	0.0354113	-1	C19
hsa-miR-518e-5p		0	1	1	0	C19
hsa-miR-518f-3p		-2.37605	0.00785163	0.0458644	-1	C19
hsa-miR-518f-5p		-2.9003	0.0013912	0.01437	-1	C19
hsa-miR-5190		-1.91286	0.0305088	0.115879	0	C19
hsa-miR-5191		-1.91286	0.0305088	0.115879	0	C19
hsa-miR-5192		-1.00218	0.384323	0.536279	0	C19
hsa-miR-5193		-1.69937	0.27057	NA	NA	C19
hsa-miR-5194		-2.93203	0.0398137	0.137642	0	C19
hsa-miR-5195-3p		-0.141699	0.906515	0.938653	0	C19
hsa-miR-5195-5p		-3.31918	0.00682342	0.0407003	-1	C19
hsa-miR-5196-3p		-2.57812	0.00188862	0.0182599	-1	C19
hsa-miR-5196-5p		-5.58292	0.0169391	0.0810587	0	C19
hsa-miR-519a-3p		-1.00449	0.138916	0.290758	0	C19
hsa-miR-519a-5p		-0.469675	0.777042	NA	0	C19
hsa-miR-519b-3p		-2.70289	0.00392988	0.0305377	-1	C19
hsa-miR-519b-5p		-2.00894	0.704685	NA	NA	C19
hsa-miR-519c-3p		-2.54288	0.627921	NA	NA	C19
hsa-miR-519c-5p		0.843781	0.433839	0.581884	0	C19
hsa-miR-519d-3p		-2.46242	0.306724	0.466987	0	C19
hsa-miR-519d-5p		-2.73379	0.68804	0.76179	0	C19
hsa-miR-519e-3p		-0.458638	0.627345	0.726897	0	C19
hsa-miR-519e-5p		-2.75069	0.436379	0.582418	0	C19
hsa-miR-520a-3p		-2.74231	0.624085	NA	NA	C19
hsa-miR-520a-5p		-3.76498	0.00155618	0.0156915	-1	C19
hsa-miR-520b		-2.13374	0.372257	NA	NA	C19
hsa-miR-520c-3p		-2.3373	0.100113	0.240897	0	C19
hsa-miR-520c-5p		-0.746603	0.683686	0.758833	0	C19
hsa-miR-520d-3p		0.429173	0.590717	0.695879	0	C19
hsa-miR-520d-5p		1.04693	0.189257	0.347723	0	C19
hsa-miR-520f-3p		1.67163	0.0977004	0.238332	0	C19
hsa-miR-520f-5p		-3.77381	0.0209117	0.0947175	0	C19
hsa-miR-520g-3p		-6.02848	0.00213857	0.0203525	-1	C19
hsa-miR-520g-5p		0.0648828	0.946931	0.96866	0	C19
hsa-miR-520h		-2.07487	0.0134528	0.0674234	0	C19
hsa-miR-521		-3.99522	0.557101	NA	NA	Others
hsa-miR-522-3p		-1.14217	0.494338	NA	NA	Others
hsa-miR-522-5p		-1.9799	NA	NA	NA	Others
hsa-miR-523-3p		-2.00175	0.383197	NA	NA	Others
hsa-miR-523-5p		-2.9528	0.63146	NA	NA	Others
hsa-miR-524-3p		-1.00167	0.782819	NA	NA	Others
hsa-miR-524-5p		-8.01293	NA	NA	NA	Others
hsa-miR-525-3p		-1.82928	0.323771	NA	NA	Others
hsa-miR-525-5p		-2.75081	0.599735	NA	NA	Others
hsa-miR-526a		-1.27943	0.636745	NA	NA	Others
hsa-miR-526b-5p		-2.28191	0.517782	NA	NA	Others
hsa-miR-527		-3.66882	0.340047	NA	NA	Others
hsa-miR-532-3p		-1.6192	0.695935	NA	NA	Others
hsa-miR-532-5p		-2.59513	0.630849	NA	NA	Others
hsa-miR-539-3p		-1.2389	0.499369	NA	NA	Others
hsa-miR-539-5p		-1.85548	0.215099	NA	NA	Others
hsa-miR-541-3p		-1.28934	0.819466	NA	NA	Others
hsa-miR-542-3p		-1.81795	0.490103	NA	NA	Others
hsa-miR-542-5p		-1.63037	0.421878	NA	NA	Others
hsa-miR-543		-3.04647	0.613667	NA	NA	Others
hsa-miR-544b		-2.81151	0.0668428	NA	NA	Others
hsa-miR-545-3p		-2.45998	0.529358	NA	NA	Others
hsa-miR-548a-3p		-1.81286	0.789904	NA	NA	Others
hsa-miR-548aa		-4.77506	0.48232	NA	NA	Others
hsa-miR-548ab		-1.06293	0.637585	NA	NA	Others
hsa-miR-548ac		-3.28715	0.256329	NA	NA	Others
hsa-miR-548ad-3p		-3.39051	0.596382	NA	NA	Others
hsa-miR-548ad-5p		-1.72609	0.17291	NA	NA	Others
hsa-miR-548ae-3p		-2.30634	0.344795	NA	NA	Others
hsa-miR-548ae-5p		-3.7259	0.0619469	NA	NA	Others
hsa-miR-548ag		-3.52639	0.604468	NA	NA	Others
hsa-miR-548ah-3p		-2.69433	0.374151	NA	NA	Others
hsa-miR-548ah-5p		-2.19333	0.73653	NA	NA	Others
hsa-miR-548aj-3p		-2.04184	0.428673	NA	NA	Others
hsa-miR-548aj-5p		-1.27259	0.538735	NA	NA	Others
hsa-miR-548ak		-2.00674	0.677811	NA	NA	Others
hsa-miR-548al		-1.49757	0.77061	NA	NA	Others
hsa-miR-548am-3p		-1.35779	0.420482	NA	NA	Others
hsa-miR-548am-5p		-2.66139	0.695871	NA	NA	Others
hsa-miR-548ap-5p		-2.02883	0.220426	NA	NA	Others
hsa-miR-548aq-3p		-1.37852	0.496725	NA	NA	Others
hsa-miR-548ar-3p		-2.66801	0.695154	NA	NA	Others
hsa-miR-548ar-5p		-1.99603	0.769292	NA	NA	Others
hsa-miR-548as-5p		-1.27264	0.722626	NA	NA	Others
hsa-miR-548at-3p		-2.68217	0.588452	NA	NA	Others
hsa-miR-548at-5p		-1.85094	0.373827	NA	NA	Others
hsa-miR-548au-5p		-2.72404	0.389979	NA	NA	Others
hsa-miR-548av-3p		-1.21398	0.50444	NA	NA	Others
hsa-miR-548ay-3p		-2.34695	0.110611	NA	NA	Others
hsa-miR-548ay-5p		-2.45618	0.432215	NA	NA	Others
hsa-miR-548az-5p		-1.7702	0.326112	NA	NA	Others
hsa-miR-548b-5p		-2.94071	0.485269	NA	NA	Others
hsa-miR-548ba		-2.28061	0.363286	NA	NA	Others
hsa-miR-548bb-3p		-2.00775	0.465174	NA	NA	Others
hsa-miR-548bb-5p		-3.00289	0.32409	NA	NA	Others
hsa-miR-548c-5p		-1.09943	0.298758	NA	NA	Others
hsa-miR-548d-5p		-1.77469	0.773827	NA	NA	Others
hsa-miR-548e-3p		-1.63463	0.435445	NA	NA	Others
hsa-miR-548f-3p		-2.42778	0.382486	NA	NA	Others
hsa-miR-548f-5p		-1.82916	0.688004	NA	NA	Others
hsa-miR-548g-3p		-1.57454	0.528766	NA	NA	Others
hsa-miR-548h-3p		-3.48228	0.608595	NA	NA	Others
hsa-miR-548h-5p		-2.7417	0.318704	NA	NA	Others
hsa-miR-548i		-2.95508	0.526736	NA	NA	Others
hsa-miR-548j-3p		-2.39132	0.184289	NA	NA	Others
hsa-miR-548j-5p		-2.40571	0.723778	NA	NA	Others
hsa-miR-548k		-4.16188	0.496707	NA	NA	Others
hsa-miR-548l		-2.32315	0.732875	NA	NA	Others
hsa-miR-548n		-2.91487	0.484883	NA	NA	Others
hsa-miR-548o-3p		-1.41436	0.245083	NA	NA	Others
hsa-miR-548o-5p		-1.32424	0.845674	NA	NA	Others
hsa-miR-548p		-1.80824	0.295492	NA	NA	Others
hsa-miR-548q		-2.08514	0.469123	NA	NA	Others
hsa-miR-548s		-3.63914	0.0105365	NA	NA	Others
hsa-miR-548t-3p		-1.84825	0.635527	NA	NA	Others
hsa-miR-548t-5p		-1.40627	0.805163	NA	NA	Others
hsa-miR-548u		-2.67909	0.569654	NA	NA	Others
hsa-miR-548w		-2.50246	0.618635	NA	NA	Others
hsa-miR-548x-3p		-3.46908	0.383497	NA	NA	Others
hsa-miR-548z		-3.25883	0.171392	NA	NA	Others
hsa-miR-549a		-3.04576	0.116605	NA	NA	Others
hsa-miR-550a-3-5p		-1.58303	0.805557	NA	NA	Others
hsa-miR-550a-3p		-2.62644	0.699662	NA	NA	Others
hsa-miR-550a-5p		-2.55722	0.707192	NA	NA	Others
hsa-miR-550b-2-5p		-1.8155	0.753766	NA	NA	Others
hsa-miR-550b-3p		-1.08308	0.313611	NA	NA	Others
hsa-miR-551a		-1.47979	0.413217	NA	NA	Others
hsa-miR-551b-3p		-2.45146	0.718164	NA	NA	Others
hsa-miR-551b-5p		-1.26998	0.359675	NA	NA	Others
hsa-miR-552-3p		-3	0.574918	NA	NA	Others
hsa-miR-552-5p		-4.03724	0.552502	NA	NA	Others
hsa-miR-556-3p		-1.77163	0.44025	NA	NA	Others
hsa-miR-556-5p		-1.86666	0.783848	NA	NA	Others
hsa-miR-5571-3p		-2.22736	0.350098	NA	NA	Others
hsa-miR-5581-3p		-1.88513	0.625286	NA	NA	Others
hsa-miR-5582-3p		-2.38913	0.725568	NA	NA	Others
hsa-miR-5584-5p		-1.60894	0.606021	NA	NA	Others
hsa-miR-5585-3p		-2.19279	0.536608	NA	NA	Others
hsa-miR-5587-3p		-3.52639	0.604468	NA	NA	Others
hsa-miR-5588-5p		-3.00819	0.638677	NA	NA	Others
hsa-miR-5589-3p		-2.16322	0.670691	NA	NA	Others
hsa-miR-5589-5p		-1.85146	0.640045	NA	NA	Others
hsa-miR-561-5p		-2.70715	0.340837	NA	NA	Others
hsa-miR-5683		-2.38157	0.516598	NA	NA	Others
hsa-miR-5695		-2.17499	0.513892	NA	NA	Others
hsa-miR-5696		-2.24295	0.741749	NA	NA	Others
hsa-miR-5697		-2.6321	0.489298	NA	NA	Others
hsa-miR-5698		-2.52308	0.315037	NA	NA	Others
hsa-miR-570-3p		-2.51701	0.71158	NA	NA	Others
hsa-miR-5701		-2.18639	0.618395	NA	NA	Others
hsa-miR-5706		-3.3285	0.216278	NA	NA	Others
hsa-miR-574-3p		-1.50269	0.247587	NA	NA	Others
hsa-miR-574-5p		-2.74354	0.686802	NA	NA	Others
hsa-miR-576-3p		-3.29807	0.48217	NA	NA	Others
hsa-miR-576-5p		-2.53826	0.656111	NA	NA	Others
hsa-miR-579-3p		-3.44497	0.357018	NA	NA	Others
hsa-miR-579-5p		-2.56156	0.568404	NA	NA	Others
hsa-miR-580-3p		-1.70452	0.216855	NA	NA	Others
hsa-miR-581		-4.15499	0.541378	NA	NA	Others
hsa-miR-582-3p		-2.29433	0.463379	NA	NA	Others
hsa-miR-582-5p		-2.23054	0.705958	NA	NA	Others
hsa-miR-584-3p		-2.08957	0.20811	NA	NA	Others
hsa-miR-584-5p		-6.03651	0.0580685	NA	NA	Others
hsa-miR-589-3p		-1.8276	0.320511	NA	NA	Others
hsa-miR-589-5p		-2.51126	0.386219	NA	NA	Others
hsa-miR-590-3p		-3.31746	0.101035	NA	NA	Others
hsa-miR-590-5p		-1.47338	0.454286	NA	NA	Others
hsa-miR-597-3p		-1.53671	0.255976	NA	NA	Others
hsa-miR-597-5p		-3.46108	0.145518	NA	NA	Others
hsa-miR-598-3p		-1.98091	0.770989	NA	NA	Others
hsa-miR-598-5p		-1.23341	0.372057	NA	NA	Others
hsa-miR-605-3p		-2.24236	0.680531	NA	NA	Others
hsa-miR-605-5p		-2.98714	0.0358103	NA	NA	Others
hsa-miR-607		-1.57304	0.201294	NA	NA	Others
hsa-miR-6087		-2.07627	0.641585	NA	NA	Others
hsa-miR-610		-2.43978	0.285971	NA	NA	Others
hsa-miR-6130		-1.28393	0.570307	NA	NA	Others
hsa-miR-6131		-3.46691	0.328396	NA	NA	Others
hsa-miR-615-3p		-2.38001	0.647116	NA	NA	Others
hsa-miR-615-5p		-2.45822	0.718014	NA	NA	Others
hsa-miR-616-3p		-3.4055	0.465348	NA	NA	Others
hsa-miR-616-5p		-2.20689	0.481821	NA	NA	Others
hsa-miR-618		-2.07668	0.760261	NA	NA	Others
hsa-miR-619-3p		-1.49158	0.826476	NA	NA	Others
hsa-miR-619-5p		-2.33837	0.721728	NA	NA	Others
hsa-miR-624-3p		-1.30803	0.50773	NA	NA	Others
hsa-miR-624-5p		-1.28456	0.475207	NA	NA	Others
hsa-miR-625-3p		-1.21127	0.293093	NA	NA	Others
hsa-miR-625-5p		-2.13903	0.182432	NA	NA	Others
hsa-miR-627-3p		-1.18973	0.582068	NA	NA	Others
hsa-miR-627-5p		-2.57391	0.529559	NA	NA	Others
hsa-miR-628-3p		-3.7894	0.175309	NA	NA	Others
hsa-miR-628-5p		-1.2623	0.718926	NA	NA	Others
hsa-miR-629-3p		-2.1734	0.739953	NA	NA	Others
hsa-miR-629-5p		-5.57032	0.000892267	NA	NA	Others
hsa-miR-636		-4.30384	0.471478	NA	NA	Others
hsa-miR-641		-2.3893	0.725583	NA	NA	Others
hsa-miR-642a-3p		-2.22992	0.577156	NA	NA	Others
hsa-miR-642a-5p		-1.76739	0.488812	NA	NA	Others
hsa-miR-642b-3p		-2.57028	0.516286	NA	NA	Others
hsa-miR-642b-5p		-2.11309	0.756195	NA	NA	Others
hsa-miR-643		-1.41081	0.464137	NA	NA	Others
hsa-miR-6500-3p		-2.74119	0.631702	NA	NA	Others
hsa-miR-6501-5p		-1.27804	0.467567	NA	NA	Others
hsa-miR-6502-5p		-2.49356	0.714144	NA	NA	Others
hsa-miR-6503-3p		-2.53049	0.710109	NA	NA	Others
hsa-miR-6503-5p		-2.91369	0.19505	NA	NA	Others
hsa-miR-6505-3p		-1.98795	0.28425	NA	NA	Others
hsa-miR-6505-5p		-1.47978	0.319487	NA	NA	Others
hsa-miR-6507-5p		-2.22738	0.504913	NA	NA	Others
hsa-miR-6509-3p		-1.18608	0.45604	NA	NA	Others
hsa-miR-6509-5p		-4.07891	0.251699	NA	NA	Others
hsa-miR-651-3p		-1.87837	0.32924	NA	NA	Others
hsa-miR-651-5p		-2.80013	0.665826	NA	NA	Others
hsa-miR-6510-3p		-3.82054	0.0482783	NA	NA	Others
hsa-miR-6511a-3p		-2.11976	0.495671	NA	NA	Others
hsa-miR-6511a-5p		-2.01959	0.298713	NA	NA	Others
hsa-miR-6511b-3p		-4.7925	0.329358	NA	NA	Others
hsa-miR-6511b-5p		-1.02042	0.469703	NA	NA	Others
hsa-miR-6513-3p		-1.08937	0.63985	NA	NA	Others
hsa-miR-6513-5p		-1.85676	0.379165	NA	NA	Others
hsa-miR-6514-3p		-1.85445	0.785225	NA	NA	Others
hsa-miR-6514-5p		-3.697	0.0155192	NA	NA	Others
hsa-miR-6515-3p		-1.29236	0.527924	NA	NA	Others
hsa-miR-6515-5p		-2.668	0.695155	NA	NA	Others
hsa-miR-6516-3p		-2.84385	0.573817	NA	NA	Others
hsa-miR-6516-5p		-1.77624	0.481613	NA	NA	Others
hsa-miR-652-3p		-1.13962	0.449855	NA	NA	Others
hsa-miR-652-5p		-2.08829	0.758964	NA	NA	Others
hsa-miR-653-3p		-2.28273	0.737344	NA	NA	Others
hsa-miR-653-5p		-2.25089	0.507376	NA	NA	Others
hsa-miR-654-3p		-3.3819	0.619328	NA	NA	Others
hsa-miR-654-5p		-2.01711	0.514435	NA	NA	Others
hsa-miR-655-3p		-2.31792	0.59535	NA	NA	Others
hsa-miR-656-3p		-2.73376	0.688043	NA	NA	Others
hsa-miR-656-5p		-2.73376	0.688043	NA	NA	Others
hsa-miR-659-3p		-1.71999	0.777838	NA	NA	Others
hsa-miR-659-5p		-1.56567	0.818008	NA	NA	Others
hsa-miR-660-3p		-1.21575	0.540548	NA	NA	Others
hsa-miR-660-5p		-2.46886	0.716848	NA	NA	Others
hsa-miR-664a-3p		-2.00935	0.359597	NA	NA	Others
hsa-miR-664a-5p		-2.3331	NA	NA	NA	Others
hsa-miR-664b-3p		-3.05952	0.18049	NA	NA	Others
hsa-miR-664b-5p		-1.40321	0.33154	NA	NA	Others
hsa-miR-665		-1.8629	0.600209	NA	NA	Others
hsa-miR-668-3p		-2.67467	0.640273	NA	NA	Others
hsa-miR-668-5p		-3.33793	0.188077	NA	NA	Others
hsa-miR-671-3p		-3.41638	0.240705	NA	NA	Others
hsa-miR-671-5p		-2.28783	0.736779	NA	NA	Others
hsa-miR-6715a-3p		-2.1087	0.311569	NA	NA	Others
hsa-miR-6715b-3p		-2.62644	0.699662	NA	NA	Others
hsa-miR-6716-3p		-4.40886	0.51665	NA	NA	Others
hsa-miR-6716-5p		-1.75458	0.68527	NA	NA	Others
hsa-miR-6721-5p		-2.23465	0.660508	NA	NA	Others
hsa-miR-6724-5p		-1.84765	0.626506	NA	NA	Others
hsa-miR-6726-3p		-2.82272	0.504926	NA	NA	Others
hsa-miR-6726-5p		-1.06843	0.497271	NA	NA	Others
hsa-miR-6727-5p		-2.38686	0.672302	NA	NA	Others
hsa-miR-6729-5p		-2.1391	0.470643	NA	NA	Others
hsa-miR-6730-3p		-2.07128	0.760864	NA	NA	Others
hsa-miR-6730-5p		-1.26723	0.790825	NA	NA	Others
hsa-miR-6733-3p		-2.99932	0.231075	NA	NA	Others
hsa-miR-6733-5p		-3.17603	0.31989	NA	NA	Others
hsa-miR-6734-3p		-2.73118	0.277214	NA	NA	Others
hsa-miR-6734-5p		-2.33082	0.512154	NA	NA	Others
hsa-miR-6735-3p		-1.08006	NA	NA	NA	Others
hsa-miR-6735-5p		-2.40021	0.482969	NA	NA	Others
hsa-miR-6736-5p		-1.19933	0.453215	NA	NA	Others
hsa-miR-6738-3p		-1.73595	0.371493	NA	NA	Others
hsa-miR-6739-5p		-3.00319	0.524808	NA	NA	Others
hsa-miR-6740-5p		-2.66095	0.0808407	NA	NA	Others
hsa-miR-6741-3p		-2.59243	0.672384	NA	NA	Others
hsa-miR-6741-5p		-2.0189	0.487489	NA	NA	Others
hsa-miR-6747-3p		-3.52639	0.604468	NA	NA	Others
hsa-miR-6747-5p		-2.34377	0.7306	NA	NA	Others
hsa-miR-675-3p		-2.33185	0.415759	NA	NA	Others
hsa-miR-675-5p		-3.11643	0.16061	NA	NA	Others
hsa-miR-6750-3p		-1.58544	0.671828	NA	NA	Others
hsa-miR-6750-5p		-1.78803	0.575048	NA	NA	Others
hsa-miR-6753-3p		-1.17468	0.421788	NA	NA	Others
hsa-miR-6753-5p		-2.72531	0.137378	NA	NA	Others
hsa-miR-6754-3p		-1.79095	0.760906	NA	NA	Others
hsa-miR-6754-5p		-2.56957	0.36333	NA	NA	Others
hsa-miR-6755-5p		-2.668	0.695155	NA	NA	Others
hsa-miR-6758-3p		-3.43381	0.0164472	NA	NA	Others
hsa-miR-676-3p		-1.58186	0.787068	NA	NA	Others
hsa-miR-676-5p		-1.06664	0.482992	NA	NA	Others
hsa-miR-6761-5p		-4.6344	0.49541	NA	NA	Others
hsa-miR-6762-3p		-2.4649	0.611653	NA	NA	Others
hsa-miR-6763-5p		-2.44636	0.178944	NA	NA	Others
hsa-miR-6764-3p		-1.31178	0.391569	NA	NA	Others
hsa-miR-6764-5p		-2.13816	NA	NA	NA	Others
hsa-miR-6767-3p		-1.59924	0.81418	NA	NA	Others
hsa-miR-6767-5p		-2.73434	0.683216	NA	NA	Others
hsa-miR-6770-3p		-3.68201	0.0233345	NA	NA	Others
hsa-miR-6770-5p		-3.32082	0.0425382	NA	NA	Others
hsa-miR-6772-3p		-2.59938	0.0451821	NA	NA	Others
hsa-miR-6772-5p		-4.28914	0.430645	NA	NA	Others
hsa-miR-6774-3p		-2.5042	0.27618	NA	NA	Others
hsa-miR-6775-3p		-2.89502	0.315465	NA	NA	Others
hsa-miR-6777-5p		-2.53999	0.608419	NA	NA	Others
hsa-miR-6780a-3p		-2.02352	0.210875	NA	NA	Others
hsa-miR-6780a-5p		-1.7745	0.182181	NA	NA	Others
hsa-miR-6781-3p		-1.57738	0.369688	NA	NA	Others
hsa-miR-6781-5p		-2.56236	0.411583	NA	NA	Others
hsa-miR-6783-3p		-2.47233	0.676146	NA	NA	Others
hsa-miR-6783-5p		-2.17459	0.435735	NA	NA	Others
hsa-miR-6785-5p		-1.81375	0.296356	NA	NA	Others
hsa-miR-6786-3p		-1.10982	0.558978	NA	NA	Others
hsa-miR-6786-5p		-1.63708	0.418113	NA	NA	Others
hsa-miR-6787-3p		-1.73453	0.351034	NA	NA	Others
hsa-miR-6789-3p		-4.00299	0.499969	NA	NA	Others
hsa-miR-6791-5p		-5.28604	0.0694147	NA	NA	Others
hsa-miR-6793-5p		-2.20735	0.521821	NA	NA	Others
hsa-miR-6798-3p		-2.16178	0.616897	NA	NA	Others
hsa-miR-6802-3p		-3.59767	0.559496	NA	NA	Others
hsa-miR-6802-5p		-1.64098	0.419392	NA	NA	Others
hsa-miR-6803-3p		-4.42529	0.459395	NA	NA	Others
hsa-miR-6803-5p		-4.48988	0.46304	NA	NA	Others
hsa-miR-6804-5p		-2.11814	0.309371	NA	NA	Others
hsa-miR-6805-3p		-2.91983	0.667877	NA	NA	Others
hsa-miR-6805-5p		-2.22649	0.666511	NA	NA	Others
hsa-miR-6806-3p		-1.2189	0.821841	NA	NA	Others
hsa-miR-6806-5p		-1.53772	0.694281	NA	NA	Others
hsa-miR-6807-5p		-2.2716	0.132488	NA	NA	Others
hsa-miR-6808-3p		-2.45004	0.587628	NA	NA	Others
hsa-miR-6809-5p		-2.62644	0.699662	NA	NA	Others
hsa-miR-6810-5p		-2.24961	0.447437	NA	NA	Others
hsa-miR-6812-3p		-1.92546	0.777223	NA	NA	Others
hsa-miR-6813-5p		-1.00528	0.64255	NA	NA	Others
hsa-miR-6815-3p		-1.32924	0.559118	NA	NA	Others
hsa-miR-6815-5p		-1.59186	0.684546	NA	NA	Others
hsa-miR-6816-3p		-1.88423	0.579003	NA	NA	Others
hsa-miR-6817-3p		-1.68807	0.542797	NA	NA	Others
hsa-miR-6818-3p		-2.66885	0.360567	NA	NA	Others
hsa-miR-6818-5p		-2.58993	0.703631	NA	NA	Others
hsa-miR-6819-3p		-2.47108	0.218708	NA	NA	Others
hsa-miR-6819-5p		-1.30889	0.425935	NA	NA	Others
hsa-miR-6820-3p		-5.68184	0.103689	NA	NA	Others
hsa-miR-6820-5p		-1.43129	0.179384	NA	NA	Others
hsa-miR-6821-5p		-1.68118	0.595443	NA	NA	Others
hsa-miR-6825-5p		-2.2902	0.609816	NA	NA	Others
hsa-miR-6826-5p		-4.34922	0.319895	NA	NA	Others
hsa-miR-6829-5p		-1.89764	0.182497	NA	NA	Others
hsa-miR-6833-3p		-2.1156	0.24098	NA	NA	Others
hsa-miR-6836-5p		-1.96573	0.643738	NA	NA	Others
hsa-miR-6837-3p		-2.51701	0.71158	NA	NA	Others
hsa-miR-6837-5p		-3.26368	0.0487628	NA	NA	Others
hsa-miR-6838-5p		-1.30606	0.626031	NA	NA	Others
hsa-miR-6839-5p		-1.96509	0.772766	NA	NA	Others
hsa-miR-6842-3p		-1.80858	0.331084	NA	NA	Others
hsa-miR-6842-5p		-1.57031	0.817478	NA	NA	Others
hsa-miR-6843-3p		-1.97533	0.684585	NA	NA	Others
hsa-miR-6845-5p		-2.25565	0.258463	NA	NA	Others
hsa-miR-6847-3p		-1.74103	0.655441	NA	NA	Others
hsa-miR-6847-5p		-1.53368	0.15298	NA	NA	Others
hsa-miR-6850-3p		-3.18322	0.096085	NA	NA	Others
hsa-miR-6850-5p		-3.3941	0.327775	NA	NA	Others
hsa-miR-6851-5p		-2.2819	0.17048	NA	NA	Others
hsa-miR-6852-3p		-4.08803	0.495858	NA	NA	Others
hsa-miR-6852-5p		-1.42546	0.522489	NA	NA	Others
hsa-miR-6853-3p		-1.7474	0.572329	NA	NA	Others
hsa-miR-6855-3p		-1.40806	0.476294	NA	NA	Others
hsa-miR-6855-5p		-1.24124	0.657748	NA	NA	Others
hsa-miR-6857-3p		-1.45067	0.831159	NA	NA	Others
hsa-miR-6857-5p		-2.41286	0.174837	NA	NA	Others
hsa-miR-6858-3p		-2.38341	0.19484	NA	NA	Others
hsa-miR-6858-5p		-2.24748	0.58204	NA	NA	Others
hsa-miR-6859-3p		-1.32943	0.70033	NA	NA	Others
hsa-miR-6859-5p		-1.49452	0.410464	NA	NA	Others
hsa-miR-6861-3p		-2.62644	0.699662	NA	NA	Others
hsa-miR-6861-5p		-4.08286	0.548403	NA	NA	Others
hsa-miR-6862-3p		-2.93832	0.222323	NA	NA	Others
hsa-miR-6862-5p		-1.94649	0.114204	NA	NA	Others
hsa-miR-6866-3p		-1.0199	0.794747	NA	NA	Others
hsa-miR-6866-5p		-4.55337	0.503039	NA	NA	Others
hsa-miR-6868-3p		-2.53659	0.666924	NA	NA	Others
hsa-miR-6868-5p		-1.38261	0.574745	NA	NA	Others
hsa-miR-6873-3p		-1.41216	0.279557	NA	NA	Others
hsa-miR-6873-5p		-1.658	0.786898	NA	NA	Others
hsa-miR-6875-5p		-1.60978	0.812977	NA	NA	Others
hsa-miR-6876-5p		-1.80899	0.632118	NA	NA	Others
hsa-miR-6877-3p		-2.78875	0.402588	NA	NA	Others
hsa-miR-6877-5p		-1.1118	0.733362	NA	NA	Others
hsa-miR-6881-3p		-2.24255	0.563445	NA	NA	Others
hsa-miR-6882-3p		-3.22479	0.546718	NA	NA	Others
hsa-miR-6882-5p		-2.22018	0.61497	NA	NA	Others
hsa-miR-6884-3p		-1.67732	0.502967	NA	NA	Others
hsa-miR-6884-5p		-3.99926	0.526119	NA	NA	Others
hsa-miR-6885-3p		-1.44212	0.435242	NA	NA	Others
hsa-miR-6886-5p		-4.55337	0.503038	NA	NA	Others
hsa-miR-6891-5p		-1.91127	0.36713	NA	NA	Others
hsa-miR-6892-5p		-1.37682	0.839631	NA	NA	Others
hsa-miR-6894-3p		-1.88793	0.529654	NA	NA	Others
hsa-miR-6894-5p		-1.81479	0.789686	NA	NA	Others
hsa-miR-7-1-3p		-2.45822	0.718014	NA	NA	Others
hsa-miR-7-2-3p		-3.85324	0.549247	NA	NA	Others
hsa-miR-7-5p		-1.41722	0.581787	NA	NA	Others
hsa-miR-708-3p		-1.99802	0.238996	NA	NA	Others
hsa-miR-708-5p		-2.32131	0.733046	NA	NA	Others
hsa-miR-7110-3p		-1.67848	0.26041	NA	NA	Others
hsa-miR-7110-5p		-1.69103	0.768327	NA	NA	Others
hsa-miR-7113-5p		-2.51701	0.71158	NA	NA	Others
hsa-miR-7151-3p		-2.04335	0.607028	NA	NA	Others
hsa-miR-7151-5p		-1.55308	0.500084	NA	NA	Others
hsa-miR-7155-3p		-2.56916	0.39571	NA	NA	Others
hsa-miR-744-3p		-2.66139	0.695871	NA	NA	Others
hsa-miR-744-5p		-1.84053	0.385249	NA	NA	Others
hsa-miR-758-3p		-1.02783	0.671393	NA	NA	Others
hsa-miR-758-5p		-1.63091	0.354449	NA	NA	Others
hsa-miR-760		-1.26814	0.372966	NA	NA	Others
hsa-miR-7641		-1.15055	0.334219	NA	NA	Others
hsa-miR-766-3p		-1.12508	0.553203	NA	NA	Others
hsa-miR-766-5p		-2.46033	0.436971	NA	NA	Others
hsa-miR-767-5p		-1.56323	0.818287	NA	NA	Others
hsa-miR-769-3p		-1.99783	0.397361	NA	NA	Others
hsa-miR-769-5p		-2.34865	0.730061	NA	NA	Others
hsa-miR-7704		-2.43055	0.0918496	NA	NA	Others
hsa-miR-7705		-1.9232	0.48954	NA	NA	Others
hsa-miR-7706		-1.60892	0.669944	NA	NA	Others
hsa-miR-7848-3p		-2.44197	0.643313	NA	NA	Others
hsa-miR-7849-3p		-2.92188	0.667754	NA	NA	Others
hsa-miR-7850-5p		-2.48795	0.714758	NA	NA	Others
hsa-miR-7854-3p		-2.12152	0.366576	NA	NA	Others
hsa-miR-7855-5p		-2.3626	0.502865	NA	NA	Others
hsa-miR-7856-5p		-4.00263	0.0186403	NA	NA	Others
hsa-miR-7975		-2.52372	0.710847	NA	NA	Others
hsa-miR-7976		-1.92311	0.623418	NA	NA	Others
hsa-miR-7977		-2.49356	0.714144	NA	NA	Others
hsa-miR-8072		-5.75962	0.395342	NA	NA	Others
hsa-miR-8485		-2.05377	0.393033	NA	NA	Others
hsa-miR-873-3p		-3.7484	0.581335	NA	NA	Others
hsa-miR-873-5p		-1.37221	0.324179	NA	NA	Others
hsa-miR-874-3p		-2.11337	0.756163	NA	NA	Others
hsa-miR-874-5p		-1.33978	0.439447	NA	NA	Others
hsa-miR-877-3p		-1.97663	0.77147	NA	NA	Others
hsa-miR-877-5p		-2.37309	0.587813	NA	NA	Others
hsa-miR-885-3p		-2.34834	0.574201	NA	NA	Others
hsa-miR-885-5p		-2.07673	0.499307	NA	NA	Others
hsa-miR-889-3p		-1.74416	0.216034	NA	NA	Others
hsa-miR-889-5p		-4.31	0.526323	NA	NA	Others
hsa-miR-891a-5p		-1.21488	0.504462	NA	NA	Others
hsa-miR-9-3p		-1.1573	0.564319	NA	NA	Others
hsa-miR-9-5p		-2.35667	0.649319	NA	NA	Others
hsa-miR-92a-1-5p		-2.48795	0.714758	NA	NA	Others
hsa-miR-92a-2-5p		-3.97008	0.181258	NA	NA	Others
hsa-miR-92a-3p		-1.09891	0.487011	NA	NA	Others
hsa-miR-92b-3p		-3.0155	0.619941	NA	NA	Others
hsa-miR-92b-5p		-2.51701	0.71158	NA	NA	Others
hsa-miR-93-3p		-1.71617	0.800878	NA	NA	Others
hsa-miR-93-5p		-1.76421	0.758597	NA	NA	Others
hsa-miR-933		-2.31639	0.602111	NA	NA	Others
hsa-miR-934		-2.37708	0.523877	NA	NA	Others
hsa-miR-935		-1.70843	0.411604	NA	NA	Others
hsa-miR-937-3p		-2.6308	0.671232	NA	NA	Others
hsa-miR-937-5p		-2.56888	0.129688	NA	NA	Others
hsa-miR-939-3p		-2.668	0.695155	NA	NA	Others
hsa-miR-939-5p		-3.45426	0.611865	NA	NA	Others
hsa-miR-940		-2.68013	0.310801	NA	NA	Others
hsa-miR-941		-1.59964	0.814134	NA	NA	Others
hsa-miR-942-3p		-2.04293	0.387121	NA	NA	Others
hsa-miR-942-5p		-2.59246	0.156266	NA	NA	Others
hsa-miR-943		-2.13351	0.434677	NA	NA	Others
hsa-miR-944		-2.12266	0.413202	NA	NA	Others
hsa-miR-95-3p		-4.15536	0.291627	NA	NA	Others
hsa-miR-95-5p		-2.34376	0.7306	NA	NA	Others
hsa-miR-96-3p		-3.34563	0.181785	NA	NA	Others
hsa-miR-96-5p		-2.02099	0.69507	NA	NA	Others
hsa-miR-98-3p		-1.80988	0.20274	NA	NA	Others
hsa-miR-98-5p		-1.28461	0.430794	NA	NA	Others
hsa-miR-99a-3p		-1.92707	0.633021	NA	NA	Others
hsa-miR-99a-5p		-1.95691	0.643159	NA	NA	Others
hsa-miR-99b-3p		-4.88066	0.0334783	NA	NA	Others
hsa-miR-99b-5p		-2.49427	0.71403	NA	NA	Others
