# Supplementary material for: Circulating extracellular vesicular microRNA signatures in early gestation show an association with subsequent clinical features of pre-eclampsia
Source: Sci Rep. 2024 Jul 22;14:16770. doi: 10.1038/s41598-024-64057-w (PMC11263608; doi:10.1038/s41598-024-64057-w)
Supplement: Supplementary file 3 — Supplementary Table S3. [file 41598_2024_64057_MOESM3_ESM.xlsx]

## Sheet: resPrex3rdT
Supplementary Table S3 - 3rd Trimester
	log2FoldChange	pvalue	padj	UP/Dn
hsa-let-7a-2-3p	-0.769894	0.814925	1	0
hsa-let-7a-3p	0.116007	0.880914	1	0
hsa-let-7a-5p	1.22906	0.361893	1	0
hsa-let-7b-3p	-0.835427	0.548687	1	0
hsa-let-7b-5p	-0.860099	0.366427	1	0
hsa-let-7c-3p	0.0230068	0.991758	1	0
hsa-let-7c-5p	1.02218	0.377911	1	0
hsa-let-7d-3p	-0.918782	0.0649691	1	0
hsa-let-7d-5p	0.345	0.555191	1	0
hsa-let-7e-3p	-0.18437	0.90764	1	0
hsa-let-7e-5p	1.13922	0.250784	1	0
hsa-let-7f-1-3p	-0.391976	0.80939	1	0
hsa-let-7f-2-3p	-0.387557	0.715697	1	0
hsa-let-7f-5p	0.704125	0.568731	1	0
hsa-let-7g-3p	-0.499785	0.797458	1	0
hsa-let-7g-5p	0.66632	0.606947	1	0
hsa-let-7i-3p	0.0994303	0.95284	1	0
hsa-let-7i-5p	0.411668	0.731565	1	0
hsa-miR-1-3p	2.59998	0.0156045	1	0
hsa-miR-100-3p	-0.481017	0.877492	1	0
hsa-miR-100-5p	0.191113	0.884542	1	0
hsa-miR-101-3p	1.08528	0.381592	1	0
hsa-miR-101-5p	0.867891	0.661243	1	0
hsa-miR-103a-2-5p	0.158955	0.951839	1	0
hsa-miR-103a-3p	1.17324	0.349843	1	0
hsa-miR-105-3p	-3.41927	0.613721	1	0
hsa-miR-105-5p	0.489185	0.789866	1	0
hsa-miR-106a-3p	-0.265493	0.852221	1	0
hsa-miR-106a-5p	1.42556	0.175655	1	0
hsa-miR-106b-3p	0.434996	0.51468	1	0
hsa-miR-106b-5p	-0.27605	0.758768	1	0
hsa-miR-107	0.303415	0.623528	1	0
hsa-miR-10a-3p	-0.868021	0.563365	1	0
hsa-miR-10a-5p	-0.192709	0.840566	1	0
hsa-miR-10b-3p	-0.954813	0.522079	1	0
hsa-miR-10b-5p	-0.685381	0.491159	1	0
hsa-miR-1180-3p	0.275746	0.774858	1	0
hsa-miR-1180-5p	-0.649816	0.822146	1	0
hsa-miR-1185-1-3p	1.49641	0.333972	1	0
hsa-miR-1185-2-3p	-0.279634	0.832471	1	0
hsa-miR-1185-5p	-1.10323	0.870645	1	0
hsa-miR-1193	-0.98106	0.884898	1	0
hsa-miR-1197	1.2455	NA	NA	NA
hsa-miR-122-3p	-0.690153	0.759716	1	0
hsa-miR-122-5p	-0.745944	0.565959	1	0
hsa-miR-1224-3p	1.23591	0.594537	1	0
hsa-miR-1224-5p	-0.046914	0.96522	1	0
hsa-miR-1226-3p	-0.485598	0.855258	1	0
hsa-miR-1226-5p	-1.06788	0.874801	1	0
hsa-miR-1227-3p	-0.603118	0.877226	1	0
hsa-miR-1228-3p	-1.20577	0.564017	1	0
hsa-miR-1228-5p	-2.98836	0.00368247	0.750099	0
hsa-miR-1229-3p	-0.368702	0.863385	1	0
hsa-miR-1229-5p	-2.22198	0.686006	1	0
hsa-miR-1234-3p	-1.83299	0.743092	1	0
hsa-miR-1238-3p	-0.669988	0.826545	1	0
hsa-miR-1238-5p	-2.35295	0.728645	1	0
hsa-miR-124-3p	2.37378	0.315327	1	0
hsa-miR-124-5p	0.602257	0.833271	1	0
hsa-miR-1246	-0.162721	0.785744	1	0
hsa-miR-1247-3p	-1.74642	0.532642	1	0
hsa-miR-1247-5p	-0.00558371	0.998607	1	0
hsa-miR-1248	1.50992	0.577977	1	0
hsa-miR-1249-3p	1.50329	0.340894	1	0
hsa-miR-1249-5p	-1.89265	0.58855	1	0
hsa-miR-1250-5p	0.362295	0.786283	1	0
hsa-miR-1254	0.397759	0.667838	1	0
hsa-miR-1255a	1.74868	0.18701	1	0
hsa-miR-1255b-2-3p	0.145337	0.957703	1	0
hsa-miR-1255b-5p	0.582059	0.48505	1	0
hsa-miR-1256	-1.19872	0.801862	1	0
hsa-miR-1258	-1.78909	0.767274	1	0
hsa-miR-125a-3p	-0.534967	0.667075	1	0
hsa-miR-125a-5p	-0.792137	0.352137	1	0
hsa-miR-125b-1-3p	0.973868	0.470903	1	0
hsa-miR-125b-2-3p	0.810218	0.415	1	0
hsa-miR-125b-5p	0.405491	0.601659	1	0
hsa-miR-126-3p	0.784097	0.392411	1	0
hsa-miR-126-5p	-0.116303	0.923547	1	0
hsa-miR-1260a	-0.180894	0.898341	1	0
hsa-miR-1260b	-0.23335	0.869687	1	0
hsa-miR-1262	-1.56497	0.452777	1	0
hsa-miR-1268a	2.51295	0.100511	1	0
hsa-miR-1268b	1.26961	0.348095	1	0
hsa-miR-127-3p	0.0804673	0.940696	1	0
hsa-miR-127-5p	1.41437	0.404975	1	0
hsa-miR-1270	-0.190316	0.88945	1	0
hsa-miR-1271-3p	1.31678	0.663714	1	0
hsa-miR-1271-5p	2.76734	0.0299929	1	0
hsa-miR-1273a	-0.700043	0.677926	1	0
hsa-miR-1273c	-2.0969	0.0734453	1	0
hsa-miR-1273d	-0.904668	0.637357	1	0
hsa-miR-1273e	-2.44332	0.688914	1	0
hsa-miR-1273f	-0.58789	0.754588	1	0
hsa-miR-1273g-3p	-0.314071	0.864557	1	0
hsa-miR-1273g-5p	2.63597	0.357479	1	0
hsa-miR-1273h-3p	0.281076	0.720144	1	0
hsa-miR-1273h-5p	0.238384	0.77898	1	0
hsa-miR-1276	-0.685593	0.822196	1	0
hsa-miR-1277-3p	0.601347	0.709255	1	0
hsa-miR-1277-5p	1.5295	0.261047	1	0
hsa-miR-1278	0.466095	0.594561	1	0
hsa-miR-128-1-5p	-0.139786	0.944628	1	0
hsa-miR-128-2-5p	-0.0391749	0.990345	1	0
hsa-miR-128-3p	0.0395029	0.975705	1	0
hsa-miR-1283	0.0472725	0.956969	1	0
hsa-miR-1284	-0.609393	0.444961	1	0
hsa-miR-1285-3p	1.338	0.0657278	1	0
hsa-miR-1285-5p	0.108795	0.933355	1	0
hsa-miR-1287-3p	1.08637	0.656464	1	0
hsa-miR-1287-5p	1.44096	0.145898	1	0
hsa-miR-1288-3p	-0.123675	0.923184	1	0
hsa-miR-1288-5p	-1.11631	0.844081	1	0
hsa-miR-1289	-1.15895	0.546683	1	0
hsa-miR-129-1-3p	0.17332	0.940508	1	0
hsa-miR-129-2-3p	-3.96082	0.200385	1	0
hsa-miR-129-5p	-1.04326	0.36927	1	0
hsa-miR-1290	-0.316181	0.596402	1	0
hsa-miR-1291	-0.585945	0.606815	1	0
hsa-miR-1292-3p	-0.860783	0.73342	1	0
hsa-miR-1292-5p	0.0841139	0.919993	1	0
hsa-miR-1294	-0.533732	0.306063	1	0
hsa-miR-1295a	0.930981	0.808036	1	0
hsa-miR-1295b-3p	-1.18146	0.861627	1	0
hsa-miR-1296-3p	0.851605	0.892791	1	0
hsa-miR-1296-5p	0.569823	0.821177	1	0
hsa-miR-1298-3p	2.55623	0.356092	1	0
hsa-miR-1298-5p	-1.92565	0.266978	1	0
hsa-miR-1299	-0.0605094	0.953331	1	0
hsa-miR-1301-3p	1.22067	0.220397	1	0
hsa-miR-1301-5p	-0.417702	0.87778	1	0
hsa-miR-1303	-0.967459	0.269039	1	0
hsa-miR-1304-3p	1.43371	0.184949	1	0
hsa-miR-1304-5p	-0.548463	0.432615	1	0
hsa-miR-1306-3p	-0.0124351	0.982876	1	0
hsa-miR-1306-5p	-0.711033	0.335028	1	0
hsa-miR-1307-3p	0.47518	0.589179	1	0
hsa-miR-1307-5p	0.132461	0.894182	1	0
hsa-miR-130a-3p	1.52411	0.136175	1	0
hsa-miR-130a-5p	0.422871	0.873871	1	0
hsa-miR-130b-3p	-0.093229	0.877171	1	0
hsa-miR-130b-5p	0.239541	0.741713	1	0
hsa-miR-132-3p	-0.0409987	0.968292	1	0
hsa-miR-132-5p	-0.580998	0.554344	1	0
hsa-miR-1323	-0.748063	0.261088	1	0
hsa-miR-133a-3p	3.07495	0.0548015	1	0
hsa-miR-133a-5p	2.08537	0.315421	1	0
hsa-miR-133b	3.11404	0.101608	1	0
hsa-miR-134-3p	1.7317	0.513267	1	0
hsa-miR-134-5p	2.24352	0.0716554	1	0
hsa-miR-1343-3p	1.36451	0.315607	1	0
hsa-miR-1343-5p	-3.00286	0.625289	1	0
hsa-miR-135a-3p	2.00167	0.342334	1	0
hsa-miR-135a-5p	2.33747	0.23163	1	0
hsa-miR-135b-3p	1.32906	0.71621	1	0
hsa-miR-135b-5p	-0.127899	0.963315	1	0
hsa-miR-136-3p	2.8448	0.0257763	1	0
hsa-miR-136-5p	2.17233	0.098234	1	0
hsa-miR-137	2.22576	0.532568	1	0
hsa-miR-138-1-3p	2.32061	0.491901	1	0
hsa-miR-138-2-3p	-2.99128	0.595774	1	0
hsa-miR-138-5p	-1.81769	0.704122	1	0
hsa-miR-139-3p	-0.202994	0.787269	1	0
hsa-miR-139-5p	0.19284	0.778455	1	0
hsa-miR-140-3p	1.22232	0.118407	1	0
hsa-miR-140-5p	0.327931	0.768088	1	0
hsa-miR-141-3p	0.694244	0.481781	1	0
hsa-miR-141-5p	0.205191	0.923207	1	0
hsa-miR-142-3p	-0.431292	0.6775	1	0
hsa-miR-142-5p	0.762247	0.343589	1	0
hsa-miR-143-3p	0.350353	0.755837	1	0
hsa-miR-143-5p	0.774504	0.647663	1	0
hsa-miR-144-3p	-0.580482	0.457253	1	0
hsa-miR-144-5p	-0.272247	0.78303	1	0
hsa-miR-145-3p	-0.159568	0.847371	1	0
hsa-miR-145-5p	0.340333	0.805213	1	0
hsa-miR-1468-3p	-0.691492	0.819194	1	0
hsa-miR-1468-5p	-0.524348	0.581509	1	0
hsa-miR-1469	1.62254	0.401229	1	0
hsa-miR-146a-3p	0.577054	0.770865	1	0
hsa-miR-146a-5p	2.12981	0.0799619	1	0
hsa-miR-146b-3p	-0.185169	0.888955	1	0
hsa-miR-146b-5p	0.763039	0.40354	1	0
hsa-miR-1471	0.782244	0.811417	1	0
hsa-miR-147b	-0.923179	0.40845	1	0
hsa-miR-148a-3p	0.186028	0.86443	1	0
hsa-miR-148a-5p	0.311683	0.834877	1	0
hsa-miR-148b-3p	0.878429	0.352592	1	0
hsa-miR-148b-5p	0.585035	0.641865	1	0
hsa-miR-149-3p	0.192458	0.938729	1	0
hsa-miR-149-5p	3.35267	0.0248265	1	0
hsa-miR-150-3p	-1.17635	0.235421	1	0
hsa-miR-150-5p	0.658556	0.364762	1	0
hsa-miR-151a-3p	0.654977	0.514298	1	0
hsa-miR-151a-5p	0.0764316	0.956211	1	0
hsa-miR-151b	0.220789	0.846352	1	0
hsa-miR-152-3p	1.82005	0.0720906	1	0
hsa-miR-152-5p	1.24743	0.552452	1	0
hsa-miR-153-3p	0.444582	0.893726	1	0
hsa-miR-1538	1.03496	0.398523	1	0
hsa-miR-154-3p	0.0104002	0.99694	1	0
hsa-miR-154-5p	0.466543	0.846224	1	0
hsa-miR-155-3p	-0.479712	0.870216	1	0
hsa-miR-155-5p	1.92857	0.0986275	1	0
hsa-miR-15a-3p	0.192419	0.938934	1	0
hsa-miR-15a-5p	1.91339	0.078634	1	0
hsa-miR-15b-3p	-0.339924	0.720186	1	0
hsa-miR-15b-5p	-0.0170148	0.98252	1	0
hsa-miR-16-1-3p	-0.791016	0.69662	1	0
hsa-miR-16-2-3p	0.442553	0.68942	1	0
hsa-miR-16-5p	-0.127981	0.85809	1	0
hsa-miR-17-3p	-0.372056	0.78087	1	0
hsa-miR-17-5p	1.92601	0.0506885	1	0
hsa-miR-181a-2-3p	0.123885	0.904179	1	0
hsa-miR-181a-3p	0.622962	0.469385	1	0
hsa-miR-181a-5p	0.501364	0.490493	1	0
hsa-miR-181b-2-3p	0.441316	0.83804	1	0
hsa-miR-181b-3p	-0.756091	0.77932	1	0
hsa-miR-181b-5p	0.261762	0.808449	1	0
hsa-miR-181c-3p	1.14697	0.308807	1	0
hsa-miR-181c-5p	1.84541	0.110632	1	0
hsa-miR-181d-3p	2.27036	0.356978	1	0
hsa-miR-181d-5p	2.17962	0.0650837	1	0
hsa-miR-182-3p	-0.706912	0.737935	1	0
hsa-miR-182-5p	1.53921	0.169788	1	0
hsa-miR-1827	-0.640389	0.447357	1	0
hsa-miR-183-3p	-0.888356	0.67648	1	0
hsa-miR-183-5p	0.727044	0.518407	1	0
hsa-miR-184	1.27679	0.1326	1	0
hsa-miR-185-3p	0.137359	0.911839	1	0
hsa-miR-185-5p	1.21787	0.176518	1	0
hsa-miR-186-3p	0.0285099	0.991566	1	0
hsa-miR-186-5p	0.290118	0.817177	1	0
hsa-miR-187-3p	-0.809315	0.733534	1	0
hsa-miR-187-5p	0.837506	0.738295	1	0
hsa-miR-188-3p	-1.77638	0.793137	1	0
hsa-miR-188-5p	0.812227	0.617972	1	0
hsa-miR-18a-3p	0.0727299	0.919444	1	0
hsa-miR-18a-5p	-0.779946	0.332985	1	0
hsa-miR-18b-3p	-2.07773	0.354483	1	0
hsa-miR-18b-5p	-1.04503	0.396338	1	0
hsa-miR-1908-3p	-0.467459	0.78992	1	0
hsa-miR-1908-5p	0.371295	0.710894	1	0
hsa-miR-1909-3p	-0.896701	0.894685	1	0
hsa-miR-1909-5p	-0.535319	0.875795	1	0
hsa-miR-190a-3p	-2.33633	0.646325	1	0
hsa-miR-190a-5p	-0.670685	0.805978	1	0
hsa-miR-190b	-0.851329	0.511434	1	0
hsa-miR-191-3p	-0.631445	0.620819	1	0
hsa-miR-191-5p	1.36947	0.173968	1	0
hsa-miR-1910-3p	-1.33092	0.536794	1	0
hsa-miR-1910-5p	-2.23558	0.700283	1	0
hsa-miR-1914-5p	-1.62823	0.787546	1	0
hsa-miR-192-3p	-0.180858	0.955977	1	0
hsa-miR-192-5p	-0.0446853	0.972579	1	0
hsa-miR-193a-3p	0.276926	0.892259	1	0
hsa-miR-193a-5p	-0.147167	0.882891	1	0
hsa-miR-193b-3p	0.180644	0.895992	1	0
hsa-miR-193b-5p	-1.21461	0.147533	1	0
hsa-miR-194-3p	-0.489148	0.815846	1	0
hsa-miR-194-5p	1.16788	0.27571	1	0
hsa-miR-195-3p	-0.869189	0.264559	1	0
hsa-miR-195-5p	-0.0875222	0.931785	1	0
hsa-miR-196a-3p	-2.41973	0.41741	1	0
hsa-miR-196a-5p	-0.683281	0.718997	1	0
hsa-miR-196b-3p	-0.421675	0.891976	1	0
hsa-miR-196b-5p	2.7478	0.0298564	1	0
hsa-miR-197-3p	2.12822	0.04155	1	0
hsa-miR-197-5p	-0.869707	0.543578	1	0
hsa-miR-1976	0.0651502	0.953102	1	0
hsa-miR-199a-3p	1.13674	0.197061	1	0
hsa-miR-199a-5p	1.08067	0.25643	1	0
hsa-miR-199b-3p	1.07534	0.302855	1	0
hsa-miR-199b-5p	0.706987	0.565008	1	0
hsa-miR-19a-3p	1.81394	0.111306	1	0
hsa-miR-19a-5p	0.525436	0.838637	1	0
hsa-miR-19b-1-5p	-0.728878	0.899849	1	0
hsa-miR-19b-2-5p	0.321391	0.904377	1	0
hsa-miR-19b-3p	1.43936	0.208957	1	0
hsa-miR-200a-3p	0.565108	0.586254	1	0
hsa-miR-200a-5p	1.34736	0.381577	1	0
hsa-miR-200b-3p	1.80212	0.169476	1	0
hsa-miR-200b-5p	1.12037	0.440666	1	0
hsa-miR-200c-3p	2.66405	0.0200259	1	0
hsa-miR-200c-5p	-0.689113	0.828365	1	0
hsa-miR-202-3p	-1.26972	0.476877	1	0
hsa-miR-202-5p	-2.00711	0.339168	1	0
hsa-miR-203a-3p	0.720252	0.6526	1	0
hsa-miR-203a-5p	1.64269	0.560497	1	0
hsa-miR-203b-3p	0	1	1	0
hsa-miR-203b-5p	-2.01269	0.766485	1	0
hsa-miR-204-3p	0.0486776	0.963469	1	0
hsa-miR-204-5p	0.307414	0.785952	1	0
hsa-miR-205-3p	0.706771	0.790426	1	0
hsa-miR-205-5p	2.09934	0.150243	1	0
hsa-miR-206	3.65659	0.000482981	0.672792	0
hsa-miR-208a-3p	-0.595019	0.930016	1	0
hsa-miR-208b-3p	-0.415364	0.910281	1	0
hsa-miR-20a-3p	-0.384956	0.870638	1	0
hsa-miR-20a-5p	2.84269	0.0224746	1	0
hsa-miR-20b-3p	-0.708413	0.618307	1	0
hsa-miR-20b-5p	1.46417	0.120991	1	0
hsa-miR-21-3p	0.685854	0.663744	1	0
hsa-miR-21-5p	0.943925	0.425856	1	0
hsa-miR-210-3p	0.507205	0.633852	1	0
hsa-miR-210-5p	0.509779	0.829137	1	0
hsa-miR-211-3p	-0.949441	0.868608	1	0
hsa-miR-211-5p	-1.41512	0.790575	1	0
hsa-miR-2110	0.632746	0.0575672	1	0
hsa-miR-2115-3p	-0.808022	0.534668	1	0
hsa-miR-2115-5p	0.834304	0.472149	1	0
hsa-miR-2116-3p	-0.256796	0.914497	1	0
hsa-miR-2116-5p	-2.77272	0.682636	1	0
hsa-miR-212-3p	0.489351	0.839074	1	0
hsa-miR-212-5p	0.0299842	0.984859	1	0
hsa-miR-214-3p	1.39683	0.181716	1	0
hsa-miR-214-5p	0.758268	0.45456	1	0
hsa-miR-215-3p	1.42126	0.557386	1	0
hsa-miR-215-5p	0.936379	0.413972	1	0
hsa-miR-216a-3p	-0.755174	0.780448	1	0
hsa-miR-216a-5p	0.515966	0.795665	1	0
hsa-miR-216b-3p	2.0377	0.531935	1	0
hsa-miR-216b-5p	-0.0694148	0.964455	1	0
hsa-miR-217	0.42593	0.804932	1	0
hsa-miR-218-1-3p	1.7179	0.560683	1	0
hsa-miR-218-5p	2.05747	0.165262	1	0
hsa-miR-219a-1-3p	0.543866	0.618526	1	0
hsa-miR-219a-2-3p	-1.95902	0.407417	1	0
hsa-miR-219a-5p	-0.258807	0.915801	1	0
hsa-miR-219b-5p	-0.473537	0.895634	1	0
hsa-miR-22-3p	0.722355	0.32538	1	0
hsa-miR-22-5p	-0.0205869	0.980981	1	0
hsa-miR-221-3p	1.93964	0.0252534	1	0
hsa-miR-221-5p	0.393475	0.75372	1	0
hsa-miR-222-3p	0.837813	0.458614	1	0
hsa-miR-222-5p	-0.74199	0.740852	1	0
hsa-miR-223-3p	0.124301	0.891529	1	0
hsa-miR-223-5p	0.651745	0.370928	1	0
hsa-miR-224-3p	-1.51165	0.405453	1	0
hsa-miR-224-5p	1.0538	0.350458	1	0
hsa-miR-2276-3p	0.663956	0.747961	1	0
hsa-miR-2276-5p	-2.46096	0.6562	1	0
hsa-miR-2277-3p	0.28274	0.933573	1	0
hsa-miR-2277-5p	0.0285572	0.98778	1	0
hsa-miR-2278	-0.666647	0.818305	1	0
hsa-miR-2355-3p	1.65094	0.114622	1	0
hsa-miR-2355-5p	-0.249349	0.873181	1	0
hsa-miR-23a-3p	2.82517	0.0138564	1	0
hsa-miR-23a-5p	-0.784512	0.547173	1	0
hsa-miR-23b-3p	1.05362	0.303716	1	0
hsa-miR-23b-5p	-0.50703	0.676152	1	0
hsa-miR-23c	-1.44769	0.630239	1	0
hsa-miR-24-1-5p	0.519037	0.548717	1	0
hsa-miR-24-2-5p	-0.374939	0.723209	1	0
hsa-miR-24-3p	1.3856	0.101924	1	0
hsa-miR-25-3p	1.07853	0.274419	1	0
hsa-miR-25-5p	-0.550659	0.697748	1	0
hsa-miR-26a-1-3p	-0.510406	0.819355	1	0
hsa-miR-26a-2-3p	0.707483	0.708038	1	0
hsa-miR-26a-5p	0.56152	0.679164	1	0
hsa-miR-26b-3p	-0.373211	0.786869	1	0
hsa-miR-26b-5p	1.17657	0.298424	1	0
hsa-miR-27a-3p	0.915704	0.330259	1	0
hsa-miR-27a-5p	-0.485042	0.70146	1	0
hsa-miR-27b-3p	0.303109	0.778643	1	0
hsa-miR-27b-5p	0.0670149	0.964971	1	0
hsa-miR-28-3p	0.883718	0.184175	1	0
hsa-miR-28-5p	0.0947292	0.919108	1	0
hsa-miR-296-3p	0.645126	0.640049	1	0
hsa-miR-296-5p	1.23474	0.461773	1	0
hsa-miR-299-3p	-1.53152	NA	NA	NA
hsa-miR-299-5p	0.254392	0.94891	1	0
hsa-miR-29a-3p	0.590261	0.64645	1	0
hsa-miR-29a-5p	-0.0593849	0.979961	1	0
hsa-miR-29b-1-5p	-0.703193	0.836533	1	0
hsa-miR-29b-2-5p	-0.0896327	0.953573	1	0
hsa-miR-29b-3p	0.444921	0.694601	1	0
hsa-miR-29c-3p	0.670462	0.42039	1	0
hsa-miR-29c-5p	0.300313	0.792073	1	0
hsa-miR-301a-3p	-1.25053	0.478327	1	0
hsa-miR-301a-5p	-0.136371	0.92723	1	0
hsa-miR-301b-3p	1.5209	0.401807	1	0
hsa-miR-302b-3p	0	1	1	0
hsa-miR-302b-5p	-1.2889	0.8492	1	0
hsa-miR-302d-3p	0	1	1	0
hsa-miR-3064-3p	0.434402	0.885841	1	0
hsa-miR-3064-5p	2.33194	0.0502469	1	0
hsa-miR-3065-5p	-1.97296	0.771114	1	0
hsa-miR-3074-3p	-1.51115	0.494234	1	0
hsa-miR-3074-5p	2.30951	0.0650646	1	0
hsa-miR-30a-3p	0.0725266	0.950648	1	0
hsa-miR-30a-5p	0.0283027	0.97494	1	0
hsa-miR-30b-3p	0.094608	0.941235	1	0
hsa-miR-30b-5p	2.20195	0.0468363	1	0
hsa-miR-30c-1-3p	-0.526939	0.697723	1	0
hsa-miR-30c-2-3p	-0.965203	0.421854	1	0
hsa-miR-30c-5p	1.64483	0.0860907	1	0
hsa-miR-30d-3p	-0.780354	0.628228	1	0
hsa-miR-30d-5p	1.23682	0.277666	1	0
hsa-miR-30e-3p	-0.0584265	0.952248	1	0
hsa-miR-30e-5p	1.13268	0.094149	1	0
hsa-miR-31-3p	-1.71981	0.594353	1	0
hsa-miR-31-5p	-0.267616	0.905264	1	0
hsa-miR-3115	-0.76319	0.784556	1	0
hsa-miR-3117-3p	-0.400305	0.93617	1	0
hsa-miR-3120-3p	1.31143	0.175454	1	0
hsa-miR-3120-5p	-0.22233	0.80742	1	0
hsa-miR-3121-3p	-0.719358	0.801013	1	0
hsa-miR-3121-5p	-3.00937	0.656734	1	0
hsa-miR-3122	-2.03663	0.531803	1	0
hsa-miR-3124-3p	-0.467266	0.873277	1	0
hsa-miR-3124-5p	0.0520337	0.964088	1	0
hsa-miR-3125	0	1	1	0
hsa-miR-3127-3p	-0.371537	0.774575	1	0
hsa-miR-3127-5p	-1.16493	0.366031	1	0
hsa-miR-3128	-1.92406	0.316362	1	0
hsa-miR-3129-5p	-1.97296	0.771114	1	0
hsa-miR-3130-3p	-1.01414	0.668218	1	0
hsa-miR-3131	-0.919912	NA	NA	0
hsa-miR-3133	-2.44832	0.622282	1	0
hsa-miR-3135a	-0.475773	0.63132	1	0
hsa-miR-3135b	-1.73436	0.798122	1	0
hsa-miR-3136-5p	-0.550597	0.869783	1	0
hsa-miR-3137	-1.16553	0.795335	1	0
hsa-miR-3138	0.099011	0.91992	1	0
hsa-miR-3140-3p	0.733323	0.577841	1	0
hsa-miR-3140-5p	-0.683263	0.812837	1	0
hsa-miR-3143	-0.827963	0.437958	1	0
hsa-miR-3144-3p	-1.2889	0.849199	1	0
hsa-miR-3146	1.04429	0.533227	1	0
hsa-miR-3149	-1.82604	0.63048	1	0
hsa-miR-3150a-3p	-2.1058	0.492575	1	0
hsa-miR-3150a-5p	0.962683	0.427264	1	0
hsa-miR-3150b-3p	0.977936	0.44924	1	0
hsa-miR-3150b-5p	2.32404	0.426676	1	0
hsa-miR-3154	-0.241504	0.938822	1	0
hsa-miR-3157-3p	1.13825	0.262056	1	0
hsa-miR-3157-5p	-1.66678	0.27333	1	0
hsa-miR-3158-3p	-0.346555	0.746404	1	0
hsa-miR-3158-5p	0.376189	0.883583	1	0
hsa-miR-3160-3p	-1.396	0.711861	1	0
hsa-miR-3161	1.39167	0.813954	1	0
hsa-miR-3163	-0.651343	0.635143	1	0
hsa-miR-3164	0.210382	0.851023	1	0
hsa-miR-3165	-1.0222	0.860288	1	0
hsa-miR-3166	-0.838723	0.883658	1	0
hsa-miR-3168	-1.85843	0.675955	1	0
hsa-miR-3173-3p	-1.66741	0.239249	1	0
hsa-miR-3173-5p	-1.96278	0.0825317	1	0
hsa-miR-3174	-0.538014	0.70479	1	0
hsa-miR-3175	0.383386	0.875563	1	0
hsa-miR-3176	-0.103462	0.920985	1	0
hsa-miR-3177-3p	1.20411	0.245663	1	0
hsa-miR-3177-5p	-0.674661	0.765219	1	0
hsa-miR-3179	-0.875716	0.446704	1	0
hsa-miR-3180	0.43394	0.717456	1	0
hsa-miR-3180-3p	0.24592	0.803164	1	0
hsa-miR-3180-5p	-1.39646	0.447819	1	0
hsa-miR-3183	-2.12941	0.753425	1	0
hsa-miR-3184-5p	-1.64775	0.807992	1	0
hsa-miR-3186-3p	-0.612644	0.927949	1	0
hsa-miR-3186-5p	-1.64603	0.808188	1	0
hsa-miR-3187-3p	-1.47033	0.168198	1	0
hsa-miR-3187-5p	-1.82579	0.356704	1	0
hsa-miR-3188	0.171276	0.932124	1	0
hsa-miR-3190-3p	1.66326	0.199395	1	0
hsa-miR-3190-5p	-1.49158	0.813612	1	0
hsa-miR-3191-3p	0.0758789	0.961371	1	0
hsa-miR-3191-5p	-1.28321	0.831262	1	0
hsa-miR-3192-3p	-1.3492	0.842242	1	0
hsa-miR-3192-5p	-0.840098	0.742113	1	0
hsa-miR-3194-3p	-0.275931	0.879973	1	0
hsa-miR-3195	-0.322705	0.907544	1	0
hsa-miR-3196	0	1	1	0
hsa-miR-3198	0.672401	0.556476	1	0
hsa-miR-3199	-1.18038	0.326908	1	0
hsa-miR-32-3p	-0.186595	0.866571	1	0
hsa-miR-32-5p	1.51489	0.108789	1	0
hsa-miR-3200-3p	0.211142	0.887588	1	0
hsa-miR-3200-5p	-0.317388	0.811623	1	0
hsa-miR-3202	-0.544992	0.833771	1	0
hsa-miR-320a	0.458042	0.294436	1	0
hsa-miR-320b	-0.0188351	0.968014	1	0
hsa-miR-320c	-0.268141	0.638017	1	0
hsa-miR-320d	-0.55308	0.420214	1	0
hsa-miR-320e	1.29821	0.256665	1	0
hsa-miR-323a-3p	1.67178	0.138065	1	0
hsa-miR-323a-5p	0.538515	0.709005	1	0
hsa-miR-323b-3p	2.15605	0.110813	1	0
hsa-miR-323b-5p	2.43309	0.373976	1	0
hsa-miR-324-3p	0.636609	0.473933	1	0
hsa-miR-324-5p	-0.716211	0.463631	1	0
hsa-miR-326	1.54937	0.1019	1	0
hsa-miR-328-3p	0.872232	0.454567	1	0
hsa-miR-328-5p	-0.206782	0.942084	1	0
hsa-miR-329-3p	2.88035	0.0294239	1	0
hsa-miR-329-5p	0.317009	0.871787	1	0
hsa-miR-330-3p	0.968975	0.14509	1	0
hsa-miR-330-5p	-0.389414	0.643612	1	0
hsa-miR-331-3p	-0.433665	0.637446	1	0
hsa-miR-331-5p	-0.231325	0.760338	1	0
hsa-miR-335-3p	1.32616	0.229064	1	0
hsa-miR-335-5p	0.171358	0.871582	1	0
hsa-miR-337-3p	1.55112	0.315898	1	0
hsa-miR-337-5p	-0.11361	0.930394	1	0
hsa-miR-338-3p	-0.28074	0.861357	1	0
hsa-miR-338-5p	1.81594	0.0598752	1	0
hsa-miR-339-3p	0.337225	0.537443	1	0
hsa-miR-339-5p	1.03912	0.216547	1	0
hsa-miR-33a-3p	0.69791	0.875868	1	0
hsa-miR-33a-5p	0.424663	0.779452	1	0
hsa-miR-33b-5p	-1.28169	0.774169	1	0
hsa-miR-340-3p	1.04798	0.301647	1	0
hsa-miR-340-5p	1.09989	0.165361	1	0
hsa-miR-342-3p	-0.22955	0.797929	1	0
hsa-miR-342-5p	-0.646297	0.22466	1	0
hsa-miR-345-3p	-0.145308	0.949319	1	0
hsa-miR-345-5p	0.132891	0.872694	1	0
hsa-miR-34a-3p	0.824241	0.817507	1	0
hsa-miR-34a-5p	-1.37799	0.486088	1	0
hsa-miR-34b-3p	-1.64554	0.768827	1	0
hsa-miR-34b-5p	-1.86101	0.78352	1	0
hsa-miR-34c-3p	2.65969	0.346505	1	0
hsa-miR-34c-5p	0.801295	0.60298	1	0
hsa-miR-3591-5p	-1.42114	0.695356	1	0
hsa-miR-3605-3p	-0.525945	0.516354	1	0
hsa-miR-3605-5p	0.161337	0.842123	1	0
hsa-miR-3607-3p	0	1	1	0
hsa-miR-3607-5p	2.30555	0.502094	1	0
hsa-miR-361-3p	0.765451	0.208647	1	0
hsa-miR-361-5p	0.00865164	0.993024	1	0
hsa-miR-3611	1.16175	0.495021	1	0
hsa-miR-3613-3p	-0.199416	0.89097	1	0
hsa-miR-3613-5p	1.72512	0.0993143	1	0
hsa-miR-3614-3p	-0.177595	0.930317	1	0
hsa-miR-3614-5p	-1.0543	0.271167	1	0
hsa-miR-3615	-0.122002	0.671036	1	0
hsa-miR-3617-5p	0.0689551	0.978368	1	0
hsa-miR-3619-3p	-0.908132	0.825412	1	0
hsa-miR-3619-5p	-2.35295	0.728645	1	0
hsa-miR-362-3p	1.06871	0.663193	1	0
hsa-miR-362-5p	0.768296	0.655511	1	0
hsa-miR-3620-3p	-1.23994	0.786918	1	0
hsa-miR-3620-5p	-0.51625	0.925475	1	0
hsa-miR-3622a-5p	-1.73949	0.694989	1	0
hsa-miR-363-3p	0.153916	0.871638	1	0
hsa-miR-363-5p	-0.833866	0.549439	1	0
hsa-miR-3653-3p	-1.31577	0.664923	1	0
hsa-miR-3656	-2.71405	0.00164938	0.750099	0
hsa-miR-365a-3p	1.51953	0.353638	1	0
hsa-miR-365a-5p	-1.2657	0.397814	1	0
hsa-miR-365b-3p	-0.827082	0.583557	1	0
hsa-miR-365b-5p	-0.458049	0.77813	1	0
hsa-miR-3661	-2.24364	0.590599	1	0
hsa-miR-3664-3p	-1.3111	0.697105	1	0
hsa-miR-3664-5p	1.035	0.878445	1	0
hsa-miR-3675-3p	-1.97768	0.770501	1	0
hsa-miR-3675-5p	-1.61545	0.719836	1	0
hsa-miR-3677-3p	-1.28856	0.657913	1	0
hsa-miR-3678-5p	-1.64604	0.808188	1	0
hsa-miR-3679-3p	-0.954547	0.859824	1	0
hsa-miR-3679-5p	0.31991	0.798239	1	0
hsa-miR-3680-3p	-1.27929	0.794397	1	0
hsa-miR-3680-5p	-1.48714	0.61309	1	0
hsa-miR-3682-3p	1.0803	0.42721	1	0
hsa-miR-3682-5p	-1.2889	0.8492	1	0
hsa-miR-3684	-1.36889	0.803169	1	0
hsa-miR-3685	-0.513849	0.939539	1	0
hsa-miR-3687	-1.69951	0.66371	1	0
hsa-miR-3688-3p	0.549327	0.68237	1	0
hsa-miR-3688-5p	0.70073	0.832964	1	0
hsa-miR-369-3p	0.742461	0.599165	1	0
hsa-miR-369-5p	3.79667	0.00639252	0.989421	0
hsa-miR-3690	-1.47495	0.276891	1	0
hsa-miR-3691-3p	-1.20688	0.692559	1	0
hsa-miR-3691-5p	0.721849	0.56485	1	0
hsa-miR-3692-3p	-0.59055	0.906497	1	0
hsa-miR-370-3p	0.641646	0.592326	1	0
hsa-miR-370-5p	2.75552	0.221318	1	0
hsa-miR-371a-3p	-0.63167	0.697137	1	0
hsa-miR-371a-5p	-0.627253	0.700079	1	0
hsa-miR-371b-3p	-2.7189	0.688474	1	0
hsa-miR-371b-5p	-1.04711	0.824068	1	0
hsa-miR-372-3p	-0.0723173	0.949296	1	0
hsa-miR-372-5p	-0.192052	0.941533	1	0
hsa-miR-373-3p	-1.26235	0.709573	1	0
hsa-miR-374a-3p	-0.318719	0.774431	1	0
hsa-miR-374a-5p	0.970677	0.295357	1	0
hsa-miR-374b-3p	-0.464359	0.761766	1	0
hsa-miR-374b-5p	2.99879	0.0242754	1	0
hsa-miR-374c-5p	-1.51405	0.816697	1	0
hsa-miR-375	-0.196456	0.760363	1	0
hsa-miR-376a-2-5p	1.04182	0.800173	1	0
hsa-miR-376a-3p	1.94734	0.282441	1	0
hsa-miR-376a-5p	-1.85626	0.784289	1	0
hsa-miR-376b-3p	0.0725667	0.985077	1	0
hsa-miR-376b-5p	-1.60242	0.813171	1	0
hsa-miR-376c-3p	2.80023	NA	NA	NA
hsa-miR-376c-5p	2.94192	0.388446	1	0
hsa-miR-377-3p	1.00249	NA	NA	NA
hsa-miR-377-5p	2.70892	NA	NA	NA
hsa-miR-378a-3p	-0.0669176	0.94315	1	0
hsa-miR-378a-5p	0.210097	0.893184	1	0
hsa-miR-378b	0.570951	0.748175	1	0
hsa-miR-378c	0.76189	0.329022	1	0
hsa-miR-378d	0.65247	0.413784	1	0
hsa-miR-378e	0.516938	0.716167	1	0
hsa-miR-378f	0.0519279	0.95282	1	0
hsa-miR-378g	-0.0929883	0.917782	1	0
hsa-miR-378h	0.146156	0.930672	1	0
hsa-miR-378i	0.405534	0.641371	1	0
hsa-miR-378j	-1.29271	0.640435	1	0
hsa-miR-379-3p	1.93482	0.27898	1	0
hsa-miR-379-5p	0.575294	0.580633	1	0
hsa-miR-380-3p	2.47747	0.363298	1	0
hsa-miR-380-5p	-0.147023	0.950597	1	0
hsa-miR-381-3p	0.305488	0.820389	1	0
hsa-miR-381-5p	3.1219	0.296548	1	0
hsa-miR-382-3p	1.28759	0.418288	1	0
hsa-miR-382-5p	2.2074	0.0207367	1	0
hsa-miR-383-3p	1.41603	0.635804	1	0
hsa-miR-383-5p	-1.10187	0.705024	1	0
hsa-miR-384	-0.727979	0.914441	1	0
hsa-miR-3909	-1.4079	0.104941	1	0
hsa-miR-3911	-1.23161	0.531748	1	0
hsa-miR-3912-3p	0.954377	0.542399	1	0
hsa-miR-3912-5p	0.877322	0.86783	1	0
hsa-miR-3913-3p	0.98386	0.69785	1	0
hsa-miR-3913-5p	0.101129	0.910259	1	0
hsa-miR-3918	-2.10999	0.200305	1	0
hsa-miR-3920	0.0271822	0.991676	1	0
hsa-miR-3925-5p	0	1	1	0
hsa-miR-3928-3p	1.35277	0.224772	1	0
hsa-miR-3928-5p	-0.605976	0.849133	1	0
hsa-miR-3934-3p	0.187639	0.972585	1	0
hsa-miR-3934-5p	0.135102	0.925311	1	0
hsa-miR-3936	-0.600155	0.92865	1	0
hsa-miR-3939	-0.250483	0.869711	1	0
hsa-miR-3940-3p	-0.025575	0.984131	1	0
hsa-miR-3940-5p	-0.653614	0.896495	1	0
hsa-miR-3942-5p	-1.2477	0.80128	1	0
hsa-miR-3944-3p	-0.211082	0.92807	1	0
hsa-miR-3944-5p	-0.158305	0.945564	1	0
hsa-miR-3960	0.374901	0.757086	1	0
hsa-miR-409-3p	0.720533	0.482492	1	0
hsa-miR-409-5p	0.953444	0.552211	1	0
hsa-miR-410-3p	3.78797	NA	NA	NA
hsa-miR-410-5p	1.15287	0.671778	1	0
hsa-miR-411-3p	1.49826	0.314023	1	0
hsa-miR-411-5p	0.123312	0.909879	1	0
hsa-miR-412-3p	0.121022	0.961708	1	0
hsa-miR-412-5p	-0.216866	NA	NA	0
hsa-miR-421	0.024445	0.973567	1	0
hsa-miR-422a	-0.891421	0.346597	1	0
hsa-miR-423-3p	-0.33259	0.5795	1	0
hsa-miR-423-5p	-0.307785	0.514926	1	0
hsa-miR-424-3p	0.522042	0.468357	1	0
hsa-miR-424-5p	-1.12676	0.398294	1	0
hsa-miR-425-3p	-0.229312	0.791644	1	0
hsa-miR-425-5p	0.773247	0.20268	1	0
hsa-miR-4286	0.185308	0.91013	1	0
hsa-miR-429	0.95574	0.433619	1	0
hsa-miR-4301	-2.12995	0.570237	1	0
hsa-miR-431-3p	1.00278	0.609743	1	0
hsa-miR-431-5p	1.34048	0.227417	1	0
hsa-miR-432-3p	1.10519	0.709701	1	0
hsa-miR-432-5p	1.94975	0.126974	1	0
hsa-miR-4326	0.204144	0.798675	1	0
hsa-miR-433-3p	1.58106	0.184094	1	0
hsa-miR-433-5p	1.09805	0.700429	1	0
hsa-miR-4421	-1.61454	0.724652	1	0
hsa-miR-4424	-0.89584	0.894829	1	0
hsa-miR-4425	-2.07341	0.691856	1	0
hsa-miR-4429	0.586319	0.43822	1	0
hsa-miR-4433a-3p	-2.96341	0.392122	1	0
hsa-miR-4433a-5p	-1.26337	0.852149	1	0
hsa-miR-4433b-3p	-0.921769	0.270629	1	0
hsa-miR-4433b-5p	1.71106	0.0457447	1	0
hsa-miR-4435	0.866557	0.389486	1	0
hsa-miR-4436b-3p	-1.1583	0.86431	1	0
hsa-miR-4437	-1.28939	0.845489	1	0
hsa-miR-4440	-0.289122	0.821329	1	0
hsa-miR-4443	-0.363076	0.864829	1	0
hsa-miR-4446-3p	-0.176117	0.8767	1	0
hsa-miR-4446-5p	-0.193638	0.939582	1	0
hsa-miR-4448	-0.478071	0.793395	1	0
hsa-miR-4449	-0.190665	0.918954	1	0
hsa-miR-4454	1.86842	0.378196	1	0
hsa-miR-4466	-3.9708	0.00345971	0.750099	0
hsa-miR-4467	-1.1853	0.411199	1	0
hsa-miR-4470	-0.261113	0.824003	1	0
hsa-miR-4473	-0.422282	0.627281	1	0
hsa-miR-4474-3p	-0.855563	0.642459	1	0
hsa-miR-4479	-0.181622	0.938103	1	0
hsa-miR-4482-3p	-1.43607	0.754924	1	0
hsa-miR-4482-5p	-1.08535	0.713573	1	0
hsa-miR-4485-3p	-1.24748	0.744397	1	0
hsa-miR-4485-5p	-4.0804	0.546834	1	0
hsa-miR-4487	-2.88689	0.670199	1	0
hsa-miR-4488	-0.436577	0.753151	1	0
hsa-miR-4489	-1.12599	0.295355	1	0
hsa-miR-4491	-1.73437	0.798122	1	0
hsa-miR-4492	0.364029	0.846955	1	0
hsa-miR-4498	-0.614712	0.748886	1	0
hsa-miR-449a	0.149487	0.970628	1	0
hsa-miR-449c-5p	-1.81721	0.769686	1	0
hsa-miR-4503	-2.31333	0.629384	1	0
hsa-miR-4504	-0.339492	0.68698	1	0
hsa-miR-4508	0.321734	0.672678	1	0
hsa-miR-450a-1-3p	0.00390263	0.998758	1	0
hsa-miR-450a-2-3p	1.36142	0.428376	1	0
hsa-miR-450a-5p	0.48056	0.647685	1	0
hsa-miR-450b-3p	-0.104054	0.973188	1	0
hsa-miR-450b-5p	-0.303212	0.838031	1	0
hsa-miR-4510	-0.601045	0.508613	1	0
hsa-miR-4511	-0.234794	0.821912	1	0
hsa-miR-4516	-1.55501	0.562811	1	0
hsa-miR-451a	-0.0375971	0.946972	1	0
hsa-miR-451b	0.194318	0.834719	1	0
hsa-miR-452-3p	0.879143	0.758555	1	0
hsa-miR-452-5p	1.22096	0.230296	1	0
hsa-miR-4521	-1.18053	0.780863	1	0
hsa-miR-4522	-1.18076	0.861707	1	0
hsa-miR-4525	-1.04618	0.608937	1	0
hsa-miR-4526	-0.867013	0.898193	1	0
hsa-miR-4533	0.495703	0.781866	1	0
hsa-miR-4536-5p	-1.83392	0.786819	1	0
hsa-miR-454-3p	-0.814568	0.48749	1	0
hsa-miR-454-5p	-0.928224	0.332982	1	0
hsa-miR-455-3p	1.65129	0.383747	1	0
hsa-miR-455-5p	-0.58581	0.643132	1	0
hsa-miR-4632-5p	-1.70079	0.801944	1	0
hsa-miR-4635	-1.58215	0.530364	1	0
hsa-miR-4637	-0.282483	0.885017	1	0
hsa-miR-4638-3p	-0.372213	0.931471	1	0
hsa-miR-4638-5p	1.06279	0.492584	1	0
hsa-miR-4639-5p	-1.2996	0.742335	1	0
hsa-miR-4644	-1.11722	0.869074	1	0
hsa-miR-4645-3p	1.25392	0.489779	1	0
hsa-miR-4646-3p	-0.956466	0.819234	1	0
hsa-miR-4646-5p	0.22068	0.911133	1	0
hsa-miR-4647	-1.27493	0.331687	1	0
hsa-miR-4648	-1.81709	0.788727	1	0
hsa-miR-4654	-0.555691	0.75332	1	0
hsa-miR-4655-5p	-1.53142	0.782987	1	0
hsa-miR-4657	0.155396	0.938771	1	0
hsa-miR-4658	-0.903512	0.78388	1	0
hsa-miR-4659a-3p	0.938485	0.401885	1	0
hsa-miR-4659a-5p	-0.154718	0.940997	1	0
hsa-miR-4659b-3p	2.13253	0.0695818	1	0
hsa-miR-4659b-5p	-0.978205	0.522166	1	0
hsa-miR-4660	-0.890828	0.636425	1	0
hsa-miR-4661-3p	0.805193	0.815711	1	0
hsa-miR-4661-5p	2.16418	0.1058	1	0
hsa-miR-4662a-3p	-3.1931	0.55127	1	0
hsa-miR-4662a-5p	0.569398	0.756482	1	0
hsa-miR-4664-3p	1.09632	0.452599	1	0
hsa-miR-4664-5p	-1.30409	0.847353	1	0
hsa-miR-4665-3p	-0.29979	0.950116	1	0
hsa-miR-4665-5p	1.12195	0.301203	1	0
hsa-miR-4667-5p	-0.549754	0.83584	1	0
hsa-miR-4668-5p	-1.85857	0.408306	1	0
hsa-miR-4669	-0.324663	0.882537	1	0
hsa-miR-4671-5p	-1.2889	0.849199	1	0
hsa-miR-4672	0.472424	0.766578	1	0
hsa-miR-4676-3p	-0.358262	0.833167	1	0
hsa-miR-4676-5p	-0.0301138	0.987128	1	0
hsa-miR-4677-3p	1.09913	0.319279	1	0
hsa-miR-4677-5p	-0.763463	0.608075	1	0
hsa-miR-4683	-0.763573	0.662726	1	0
hsa-miR-4684-3p	0	1	1	0
hsa-miR-4685-3p	-0.270338	0.837659	1	0
hsa-miR-4685-5p	-1.1875	0.661511	1	0
hsa-miR-4686	1.74193	0.479405	1	0
hsa-miR-4687-3p	-0.735538	0.900183	1	0
hsa-miR-4688	-0.837835	0.748243	1	0
hsa-miR-4689	-1.40149	0.836219	1	0
hsa-miR-4690-3p	0.50373	0.766347	1	0
hsa-miR-4690-5p	0.188488	0.965337	1	0
hsa-miR-4697-5p	-1.26201	0.852307	1	0
hsa-miR-4701-5p	-1.16172	0.863914	1	0
hsa-miR-4707-3p	0.307914	0.92632	1	0
hsa-miR-4707-5p	-1.86587	0.773034	1	0
hsa-miR-4708-3p	-1.08197	0.873165	1	0
hsa-miR-4709-5p	-0.562913	0.875991	1	0
hsa-miR-4714-5p	-0.878814	0.866397	1	0
hsa-miR-4716-3p	-1.58593	0.815056	1	0
hsa-miR-4717-3p	-1.7008	0.801943	1	0
hsa-miR-4721	-1.85626	0.78429	1	0
hsa-miR-4723-3p	-1.64947	0.807796	1	0
hsa-miR-4724-5p	-0.589034	0.808348	1	0
hsa-miR-4725-3p	0	1	1	0
hsa-miR-4726-5p	-0.317337	0.888662	1	0
hsa-miR-4727-3p	-0.62234	0.926813	1	0
hsa-miR-4731-5p	0	1	1	0
hsa-miR-4732-3p	-1.08335	0.0367455	1	0
hsa-miR-4732-5p	0.505134	0.345278	1	0
hsa-miR-4734	-0.802506	0.756109	1	0
hsa-miR-4738-3p	0.312375	0.781635	1	0
hsa-miR-4738-5p	-0.195754	0.971693	1	0
hsa-miR-4741	0.573941	0.694652	1	0
hsa-miR-4742-3p	0.440082	0.711889	1	0
hsa-miR-4742-5p	-0.765215	0.670129	1	0
hsa-miR-4743-5p	0.911756	0.517464	1	0
hsa-miR-4745-3p	-1.1648	0.863557	1	0
hsa-miR-4745-5p	-1.61486	0.53587	1	0
hsa-miR-4746-3p	-0.816453	0.764093	1	0
hsa-miR-4746-5p	1.17415	0.231031	1	0
hsa-miR-4747-5p	-0.230544	0.954162	1	0
hsa-miR-4748	-1.15685	0.864477	1	0
hsa-miR-4750-5p	-2.6269	0.171244	1	0
hsa-miR-4753-3p	-2.43378	0.377671	1	0
hsa-miR-4753-5p	0.00534452	0.996999	1	0
hsa-miR-4754	-0.877591	0.782602	1	0
hsa-miR-4755-3p	-1.63989	0.152765	1	0
hsa-miR-4755-5p	-1.11834	0.224313	1	0
hsa-miR-4757-3p	-1.07098	0.874442	1	0
hsa-miR-4762-3p	-0.357455	0.880501	1	0
hsa-miR-4762-5p	-2.63708	0.68418	1	0
hsa-miR-4763-5p	-0.761116	0.910565	1	0
hsa-miR-4766-3p	-1.57794	0.815859	1	0
hsa-miR-4767	-1.21558	0.806166	1	0
hsa-miR-4772-3p	-0.205446	NA	NA	0
hsa-miR-4772-5p	0.281773	0.848107	1	0
hsa-miR-4773	-0.841014	0.79912	1	0
hsa-miR-4775	-1.94887	0.660134	1	0
hsa-miR-4777-3p	-0.206513	0.960596	1	0
hsa-miR-4779	-0.790045	0.876934	1	0
hsa-miR-4781-3p	0.527905	0.751849	1	0
hsa-miR-4781-5p	-0.123761	0.976711	1	0
hsa-miR-4785	-1.37862	0.832099	1	0
hsa-miR-4786-5p	-0.791903	0.814898	1	0
hsa-miR-4787-3p	-0.620573	0.91747	1	0
hsa-miR-4788	0	1	1	0
hsa-miR-4792	2.28888	0.319946	1	0
hsa-miR-4796-3p	-1.60761	0.584202	1	0
hsa-miR-4796-5p	-1.66831	0.632702	1	0
hsa-miR-4797-3p	-1.26778	0.6751	1	0
hsa-miR-4797-5p	-1.38257	0.828533	1	0
hsa-miR-4800-5p	-0.941986	0.840394	1	0
hsa-miR-4804-5p	-0.54326	0.892819	1	0
hsa-miR-483-3p	-0.822874	0.455749	1	0
hsa-miR-483-5p	-2.42436	0.00430782	0.750099	0
hsa-miR-484	0.17358	0.740238	1	0
hsa-miR-485-3p	0.296747	0.782686	1	0
hsa-miR-485-5p	1.1253	0.127182	1	0
hsa-miR-486-3p	-0.477967	0.696768	1	0
hsa-miR-486-5p	-0.272008	0.736033	1	0
hsa-miR-487a-3p	-0.717408	0.65523	1	0
hsa-miR-487a-5p	2.40589	0.161894	1	0
hsa-miR-487b-3p	3.67911	0.0333892	1	0
hsa-miR-487b-5p	1.22922	0.530762	1	0
hsa-miR-488-3p	0	1	1	0
hsa-miR-488-5p	2.72895	0.612863	1	0
hsa-miR-490-3p	1.89669	0.322156	1	0
hsa-miR-490-5p	1.04657	0.70581	1	0
hsa-miR-491-3p	-0.67824	0.920207	1	0
hsa-miR-491-5p	0.906296	0.601732	1	0
hsa-miR-493-3p	1.22514	0.19352	1	0
hsa-miR-493-5p	1.64676	0.108871	1	0
hsa-miR-494-3p	2.99286	NA	NA	NA
hsa-miR-494-5p	1.41548	0.51297	1	0
hsa-miR-495-3p	2.05622	0.0877763	1	0
hsa-miR-495-5p	0.831729	0.783317	1	0
hsa-miR-496	0.93894	0.679763	1	0
hsa-miR-497-3p	0.704118	0.871969	1	0
hsa-miR-497-5p	0.184165	0.923902	1	0
hsa-miR-498	-1.81764	0.234264	1	0
hsa-miR-4999-3p	-2.86275	0.466826	1	0
hsa-miR-4999-5p	-0.663821	0.696087	1	0
hsa-miR-499a-3p	2.1804	0.39007	1	0
hsa-miR-499a-5p	-0.46758	0.6435	1	0
hsa-miR-499b-5p	-0.934314	0.890343	1	0
hsa-miR-5000-3p	-1.97296	0.771114	1	0
hsa-miR-5001-3p	-2.69931	0.0790751	1	0
hsa-miR-5001-5p	-0.987203	0.623535	1	0
hsa-miR-5003-3p	-0.16041	0.961943	1	0
hsa-miR-5003-5p	-0.770646	0.909378	1	0
hsa-miR-5004-3p	-1.60242	0.813171	1	0
hsa-miR-5006-3p	-1.76523	0.588012	1	0
hsa-miR-5009-3p	-1.41738	0.646132	1	0
hsa-miR-5009-5p	1.41311	0.280296	1	0
hsa-miR-500a-3p	1.01851	0.293753	1	0
hsa-miR-500a-5p	-0.190324	0.923327	1	0
hsa-miR-500b-3p	-1.62964	0.499936	1	0
hsa-miR-500b-5p	-1.15276	0.760355	1	0
hsa-miR-501-3p	0.596812	0.414896	1	0
hsa-miR-501-5p	-0.726073	0.599353	1	0
hsa-miR-5010-3p	-0.571192	0.49085	1	0
hsa-miR-5010-5p	-1.46812	0.0680727	1	0
hsa-miR-502-3p	1.02882	0.294262	1	0
hsa-miR-502-5p	-0.573206	0.831271	1	0
hsa-miR-503-3p	-0.497693	0.843642	1	0
hsa-miR-503-5p	1.17349	0.209738	1	0
hsa-miR-504-3p	0.654022	0.793168	1	0
hsa-miR-504-5p	-0.0975523	0.958269	1	0
hsa-miR-505-3p	-0.309909	0.734881	1	0
hsa-miR-505-5p	-0.391905	0.524902	1	0
hsa-miR-508-3p	-0.90658	0.800776	1	0
hsa-miR-509-3-5p	-2.07118	0.183322	1	0
hsa-miR-509-3p	-1.28371	0.516466	1	0
hsa-miR-509-5p	-2.15447	0.625161	1	0
hsa-miR-5090	-1.5278	0.648156	1	0
hsa-miR-5094	-1.83392	0.786819	1	0
hsa-miR-5096	-1.50245	0.356676	1	0
hsa-miR-5100	-0.887702	0.615594	1	0
hsa-miR-511-3p	0.0938332	0.959141	1	0
hsa-miR-511-5p	0.278204	0.750008	1	0
hsa-miR-512-3p	0.613764	0.549109	1	0
hsa-miR-512-5p	0.00627763	0.997396	1	0
hsa-miR-513c-5p	-1.6487	0.751818	1	0
hsa-miR-514a-3p	0.709234	0.66227	1	0
hsa-miR-514a-5p	2.36485	0.726451	1	0
hsa-miR-515-3p	-0.0839326	0.958193	1	0
hsa-miR-515-5p	0.416729	0.769075	1	0
hsa-miR-516a-3p	0	1	1	0
hsa-miR-516a-5p	-0.0455107	0.955004	1	0
hsa-miR-516b-3p	0	1	1	0
hsa-miR-516b-5p	-0.432528	0.521284	1	0
hsa-miR-517-5p	-0.376821	0.576046	1	0
hsa-miR-517a-3p	-0.208217	0.807194	1	0
hsa-miR-517b-3p	-0.208217	0.807194	1	0
hsa-miR-517c-3p	-0.283393	0.777172	1	0
hsa-miR-5187-5p	-0.0547959	0.974436	1	0
hsa-miR-5188	-1.92986	0.683563	1	0
hsa-miR-5189-3p	0.139763	0.887702	1	0
hsa-miR-5189-5p	0.461845	0.563274	1	0
hsa-miR-518a-3p	0.735406	0.646617	1	0
hsa-miR-518a-5p	-0.555332	0.644929	1	0
hsa-miR-518b	1.88356	0.155171	1	0
hsa-miR-518c-3p	-0.809665	0.452097	1	0
hsa-miR-518c-5p	-0.522842	0.40202	1	0
hsa-miR-518d-3p	0.155229	0.941825	1	0
hsa-miR-518d-5p	-0.535272	0.325488	1	0
hsa-miR-518e-3p	-0.08732	0.93355	1	0
hsa-miR-518e-5p	-0.451592	0.421257	1	0
hsa-miR-518f-3p	-1.61436	0.346633	1	0
hsa-miR-518f-5p	-0.605752	0.350795	1	0
hsa-miR-5190	-0.489071	0.86232	1	0
hsa-miR-5191	-0.488808	0.851196	1	0
hsa-miR-5192	-0.487393	0.812347	1	0
hsa-miR-5193	-0.167481	0.914633	1	0
hsa-miR-5194	-0.488777	0.854471	1	0
hsa-miR-5195-3p	-0.489071	0.86232	1	0
hsa-miR-5195-5p	-0.0799863	0.975275	1	0
hsa-miR-5196-3p	0.406953	0.879323	1	0
hsa-miR-5196-5p	0	1	1	0
hsa-miR-519a-3p	2.9879	0.0147237	1	0
hsa-miR-519a-5p	-0.614833	0.624407	1	0
hsa-miR-519b-3p	-1.50302	0.805557	1	0
hsa-miR-519b-5p	-0.636546	0.605444	1	0
hsa-miR-519c-3p	-1.04537	0.841693	1	0
hsa-miR-519c-5p	-0.635077	0.588176	1	0
hsa-miR-519d-3p	3.98169	0.002419	0.750099	0
hsa-miR-519d-5p	-1.43844	0.55983	1	0
hsa-miR-519e-3p	0.580521	0.838774	1	0
hsa-miR-519e-5p	-1.94535	0.761608	1	0
hsa-miR-520a-3p	-0.0522107	0.962494	1	0
hsa-miR-520a-5p	0.47302	0.626235	1	0
hsa-miR-520b	-0.280884	0.919888	1	0
hsa-miR-520c-3p	-0.393349	0.941098	1	0
hsa-miR-520c-5p	-1.10187	0.304093	1	0
hsa-miR-520d-3p	-0.277678	0.799712	1	0
hsa-miR-520d-5p	0.108299	0.92285	1	0
hsa-miR-520f-3p	-0.0835513	0.968178	1	0
hsa-miR-520f-5p	-1.33408	0.619108	1	0
hsa-miR-520g-3p	1.40326	0.193693	1	0
hsa-miR-520g-5p	-0.377799	0.765787	1	0
hsa-miR-520h	2.58646	0.149534	1	0
hsa-miR-521	-0.596664	0.647276	1	0
hsa-miR-522-3p	1.26653	0.143645	1	0
hsa-miR-522-5p	-0.592141	0.439877	1	0
hsa-miR-523-3p	-0.43942	0.693407	1	0
hsa-miR-523-5p	-0.653053	0.527112	1	0
hsa-miR-524-3p	-0.984689	0.439612	1	0
hsa-miR-524-5p	-0.426652	0.648285	1	0
hsa-miR-525-3p	-1.51086	0.3754	1	0
hsa-miR-525-5p	0.517797	0.601877	1	0
hsa-miR-526a	-1.01381	0.0746451	1	0
hsa-miR-526b-5p	-0.509655	0.399635	1	0
hsa-miR-527	0.557912	0.724381	1	0
hsa-miR-532-3p	-0.54464	0.691477	1	0
hsa-miR-532-5p	0.119923	0.888615	1	0
hsa-miR-539-3p	2.30781	0.170694	1	0
hsa-miR-539-5p	1.02003	NA	NA	NA
hsa-miR-541-3p	1.16546	NA	NA	NA
hsa-miR-542-3p	0.0345725	NA	NA	0
hsa-miR-542-5p	0.749577	0.766945	1	0
hsa-miR-543	0.278767	0.734891	1	0
hsa-miR-544b	-1.32207	0.845371	1	0
hsa-miR-545-3p	-1.54037	0.820163	1	0
hsa-miR-548a-3p	1.43511	0.246011	1	0
hsa-miR-548aa	-0.874621	0.645998	1	0
hsa-miR-548ab	-0.274163	0.879215	1	0
hsa-miR-548ac	0.202566	0.895976	1	0
hsa-miR-548ad-3p	-1.49103	0.761648	1	0
hsa-miR-548ad-5p	1.36533	0.222523	1	0
hsa-miR-548ae-3p	0.328986	0.888782	1	0
hsa-miR-548ae-5p	1.92131	0.131517	1	0
hsa-miR-548ag	0.244247	0.872535	1	0
hsa-miR-548ah-3p	0.635356	0.592237	1	0
hsa-miR-548ah-5p	-1.71616	0.450922	1	0
hsa-miR-548aj-3p	-0.827584	0.737213	1	0
hsa-miR-548aj-5p	-1.05173	0.673245	1	0
hsa-miR-548ak	-0.658838	0.83953	1	0
hsa-miR-548al	-1.97259	0.731954	1	0
hsa-miR-548am-3p	0.636475	0.569656	1	0
hsa-miR-548am-5p	0.04169	0.982985	1	0
hsa-miR-548ap-3p	-1.73494	0.783996	1	0
hsa-miR-548ap-5p	-0.17528	0.909874	1	0
hsa-miR-548aq-3p	2.16372	0.0947084	1	0
hsa-miR-548ar-3p	1.16385	0.538383	1	0
hsa-miR-548ar-5p	1.94559	0.441916	1	0
hsa-miR-548as-5p	-1.33812	0.724251	1	0
hsa-miR-548at-3p	-1.62888	0.810147	1	0
hsa-miR-548at-5p	-1.40121	0.636725	1	0
hsa-miR-548au-3p	-1.17069	0.86272	1	0
hsa-miR-548au-5p	-0.12565	0.951524	1	0
hsa-miR-548av-3p	1.14129	0.532786	1	0
hsa-miR-548av-5p	0.055083	0.99351	1	0
hsa-miR-548ay-3p	-1.39557	0.517621	1	0
hsa-miR-548ay-5p	1.63896	0.172642	1	0
hsa-miR-548az-5p	0.387048	0.770759	1	0
hsa-miR-548b-5p	-0.299748	0.886181	1	0
hsa-miR-548ba	0.0126853	0.996262	1	0
hsa-miR-548bb-3p	-3.28107	0.531332	1	0
hsa-miR-548bb-5p	-1.14847	0.711554	1	0
hsa-miR-548c-5p	0.281404	0.862106	1	0
hsa-miR-548d-5p	2.32292	0.0557471	1	0
hsa-miR-548e-3p	1.30823	0.242717	1	0
hsa-miR-548f-3p	1.84973	0.0988927	1	0
hsa-miR-548f-5p	0.231431	0.927939	1	0
hsa-miR-548g-3p	-1.22078	0.737228	1	0
hsa-miR-548h-3p	0.661497	0.596001	1	0
hsa-miR-548h-5p	-1.1232	0.813893	1	0
hsa-miR-548i	-1.04416	0.687042	1	0
hsa-miR-548j-3p	1.99363	0.136745	1	0
hsa-miR-548j-5p	-0.786868	0.482636	1	0
hsa-miR-548k	0.723104	0.536691	1	0
hsa-miR-548l	0.0565349	0.965761	1	0
hsa-miR-548n	-0.433639	0.767981	1	0
hsa-miR-548o-3p	1.92654	0.0483621	1	0
hsa-miR-548o-5p	-0.495363	0.71213	1	0
hsa-miR-548p	-0.30172	0.780881	1	0
hsa-miR-548q	1.64383	0.177656	1	0
hsa-miR-548s	-0.217119	0.968559	1	0
hsa-miR-548t-3p	0.426646	0.809121	1	0
hsa-miR-548t-5p	-1.17093	0.412466	1	0
hsa-miR-548u	-0.499414	0.654674	1	0
hsa-miR-548w	-1.04038	0.656677	1	0
hsa-miR-548x-3p	-2.00174	0.725418	1	0
hsa-miR-548z	0.546114	0.753602	1	0
hsa-miR-549a	-1.81924	0.548888	1	0
hsa-miR-550a-3-5p	0.79123	0.416645	1	0
hsa-miR-550a-3p	-1.1213	0.42337	1	0
hsa-miR-550a-5p	0.559348	0.460183	1	0
hsa-miR-550b-2-5p	-1.11096	0.43301	1	0
hsa-miR-550b-3p	-1.63144	0.707916	1	0
hsa-miR-551a	-0.421521	0.840974	1	0
hsa-miR-551b-3p	0.921547	0.838712	1	0
hsa-miR-551b-5p	0.167721	0.975433	1	0
hsa-miR-552-3p	0.239841	0.913841	1	0
hsa-miR-552-5p	-0.315612	0.962837	1	0
hsa-miR-556-3p	-0.710184	0.902373	1	0
hsa-miR-556-5p	2.25781	0.072922	1	0
hsa-miR-5571-3p	-4.36337	0.452791	1	0
hsa-miR-5581-3p	-1.00329	0.826908	1	0
hsa-miR-5582-3p	-0.755509	0.644777	1	0
hsa-miR-5584-5p	0.562872	0.738647	1	0
hsa-miR-5585-3p	-1.70021	0.746405	1	0
hsa-miR-5587-3p	-1.33493	0.843888	1	0
hsa-miR-5588-5p	-1.19951	0.684445	1	0
hsa-miR-5589-3p	-1.83392	0.78682	1	0
hsa-miR-5589-5p	-0.613466	0.762799	1	0
hsa-miR-561-5p	0.00686739	0.997834	1	0
hsa-miR-5683	-0.994778	0.829153	1	0
hsa-miR-5695	-0.269984	0.851327	1	0
hsa-miR-5696	-0.933366	0.706764	1	0
hsa-miR-5697	-0.504669	0.8829	1	0
hsa-miR-5698	-0.0675268	0.982837	1	0
hsa-miR-570-3p	-0.972709	0.767026	1	0
hsa-miR-5701	0.75687	0.878182	1	0
hsa-miR-5706	-1.48209	0.826955	1	0
hsa-miR-574-3p	1.88571	0.0443357	1	0
hsa-miR-574-5p	-0.443941	0.462407	1	0
hsa-miR-576-3p	-0.140971	0.791611	1	0
hsa-miR-576-5p	0.389798	0.654036	1	0
hsa-miR-579-3p	-2.1898	0.359522	1	0
hsa-miR-579-5p	0.431879	0.712386	1	0
hsa-miR-580-3p	-0.131777	0.954761	1	0
hsa-miR-581	0.0658169	0.953897	1	0
hsa-miR-582-3p	-0.339169	0.736032	1	0
hsa-miR-582-5p	2.07915	0.296446	1	0
hsa-miR-584-3p	-0.292814	0.872994	1	0
hsa-miR-584-5p	1.92425	0.0621884	1	0
hsa-miR-589-3p	0.335301	0.85094	1	0
hsa-miR-589-5p	0.780953	0.419838	1	0
hsa-miR-590-3p	-0.0824891	0.965185	1	0
hsa-miR-590-5p	-0.0415399	0.990649	1	0
hsa-miR-592	-2.58102	0.633345	1	0
hsa-miR-597-3p	0.214775	0.850069	1	0
hsa-miR-597-5p	-1.35792	0.841132	1	0
hsa-miR-598-3p	2.61341	0.0325932	1	0
hsa-miR-598-5p	-0.568841	0.813681	1	0
hsa-miR-605-3p	0.996969	0.621174	1	0
hsa-miR-605-5p	-1.49644	0.65083	1	0
hsa-miR-607	-1.24168	0.815054	1	0
hsa-miR-6087	1.64895	0.31135	1	0
hsa-miR-610	0.0627356	0.942029	1	0
hsa-miR-6130	-0.249563	0.769668	1	0
hsa-miR-6131	-0.214175	0.906623	1	0
hsa-miR-615-3p	-0.260008	0.800759	1	0
hsa-miR-615-5p	-0.824378	0.722253	1	0
hsa-miR-616-3p	-1.1469	0.349496	1	0
hsa-miR-616-5p	0.480918	0.827445	1	0
hsa-miR-618	0.693896	0.490683	1	0
hsa-miR-619-3p	-1.70866	0.594053	1	0
hsa-miR-619-5p	-1.28586	0.294571	1	0
hsa-miR-624-3p	-1.68871	0.620583	1	0
hsa-miR-624-5p	0.4997	0.755785	1	0
hsa-miR-625-3p	1.57471	0.0716408	1	0
hsa-miR-625-5p	-0.726489	0.506417	1	0
hsa-miR-627-3p	0.126837	0.948158	1	0
hsa-miR-627-5p	1.41621	0.285305	1	0
hsa-miR-628-3p	2.80545	0.00382231	0.750099	0
hsa-miR-628-5p	0.134895	0.901147	1	0
hsa-miR-629-3p	0.35533	0.84822	1	0
hsa-miR-629-5p	0.151187	0.874713	1	0
hsa-miR-636	0.487348	0.599722	1	0
hsa-miR-641	0.787157	0.429544	1	0
hsa-miR-642a-3p	0.282613	0.806476	1	0
hsa-miR-642a-5p	-0.972739	0.688914	1	0
hsa-miR-642b-3p	-1.29101	0.79267	1	0
hsa-miR-642b-5p	0	1	1	0
hsa-miR-643	-1.08731	0.556653	1	0
hsa-miR-6500-3p	-0.31184	0.918728	1	0
hsa-miR-6501-3p	-0.13736	0.983807	1	0
hsa-miR-6501-5p	-0.449059	0.797845	1	0
hsa-miR-6502-5p	-1.5533	0.818791	1	0
hsa-miR-6503-3p	-0.479649	0.564462	1	0
hsa-miR-6503-5p	1.36953	0.401043	1	0
hsa-miR-6505-3p	0.079285	0.968544	1	0
hsa-miR-6505-5p	0.159391	0.937676	1	0
hsa-miR-6507-5p	0	1	1	0
hsa-miR-6509-3p	-0.495379	0.928721	1	0
hsa-miR-6509-5p	-0.0709583	0.974196	1	0
hsa-miR-651-3p	-0.837776	0.763902	1	0
hsa-miR-651-5p	1.82215	0.119435	1	0
hsa-miR-6510-3p	-1.64654	0.724976	1	0
hsa-miR-6511a-3p	1.58138	0.210224	1	0
hsa-miR-6511a-5p	-0.89476	0.652315	1	0
hsa-miR-6511b-3p	-1.42946	0.420884	1	0
hsa-miR-6511b-5p	0.835411	0.529223	1	0
hsa-miR-6513-3p	1.84781	0.123442	1	0
hsa-miR-6513-5p	-1.67476	0.356357	1	0
hsa-miR-6514-3p	-1.10988	0.742115	1	0
hsa-miR-6514-5p	-0.0968425	0.956895	1	0
hsa-miR-6515-3p	-0.430263	0.943643	1	0
hsa-miR-6515-5p	0.823384	0.442889	1	0
hsa-miR-6516-3p	0.112656	0.942977	1	0
hsa-miR-6516-5p	2.56097	0.0318781	1	0
hsa-miR-652-3p	1.92906	0.0906859	1	0
hsa-miR-652-5p	-0.161007	0.949714	1	0
hsa-miR-653-3p	-2.12248	0.668832	1	0
hsa-miR-653-5p	-1.00978	0.687718	1	0
hsa-miR-654-3p	2.051	0.0288642	1	0
hsa-miR-654-5p	1.20781	0.17338	1	0
hsa-miR-655-3p	-0.00584834	NA	NA	0
hsa-miR-656-3p	2.8182	0.109734	1	0
hsa-miR-656-5p	-0.0670754	0.987002	1	0
hsa-miR-659-3p	-0.850699	0.781941	1	0
hsa-miR-659-5p	-0.0125207	0.990024	1	0
hsa-miR-660-3p	-0.0586115	0.974227	1	0
hsa-miR-660-5p	0.880409	0.410558	1	0
hsa-miR-664a-3p	-0.20482	0.865209	1	0
hsa-miR-664a-5p	1.70927	0.0118309	1	0
hsa-miR-664b-3p	-2.41295	0.374952	1	0
hsa-miR-664b-5p	-0.592206	0.674848	1	0
hsa-miR-665	0.279092	0.929637	1	0
hsa-miR-668-3p	-0.922255	0.674754	1	0
hsa-miR-668-5p	-1.45149	0.737913	1	0
hsa-miR-671-3p	-1.12646	0.20222	1	0
hsa-miR-671-5p	-0.267712	0.834183	1	0
hsa-miR-6715a-3p	-1.79154	0.548212	1	0
hsa-miR-6715b-3p	-1.85626	0.78429	1	0
hsa-miR-6716-3p	0.161365	0.939354	1	0
hsa-miR-6716-5p	-1.316	0.813317	1	0
hsa-miR-6721-5p	-0.325452	0.825144	1	0
hsa-miR-6724-5p	-0.253911	0.890939	1	0
hsa-miR-6726-3p	-0.494641	0.800422	1	0
hsa-miR-6726-5p	-1.349	0.778231	1	0
hsa-miR-6727-5p	-1.73185	0.618195	1	0
hsa-miR-6729-5p	-0.033523	0.986439	1	0
hsa-miR-6730-3p	-1.30744	0.847059	1	0
hsa-miR-6730-5p	-1.61546	0.81168	1	0
hsa-miR-6733-3p	-1.52698	0.821766	1	0
hsa-miR-6733-5p	0.148214	0.956233	1	0
hsa-miR-6734-3p	-2.61615	0.361649	1	0
hsa-miR-6734-5p	-1.68689	0.140454	1	0
hsa-miR-6735-3p	-0.0280969	0.991403	1	0
hsa-miR-6735-5p	1.38308	0.300071	1	0
hsa-miR-6736-5p	-0.200925	0.963207	1	0
hsa-miR-6738-3p	-1.47226	0.828084	1	0
hsa-miR-6739-5p	-1.94675	0.77402	1	0
hsa-miR-6740-5p	-1.24724	0.800658	1	0
hsa-miR-6741-3p	0.470807	0.595828	1	0
hsa-miR-6741-5p	-0.0912878	0.908891	1	0
hsa-miR-6747-3p	-0.903459	0.350789	1	0
hsa-miR-6747-5p	-0.996068	0.707543	1	0
hsa-miR-675-3p	-2.24412	0.372494	1	0
hsa-miR-675-5p	-0.923428	0.739932	1	0
hsa-miR-6750-3p	-1.03028	0.782071	1	0
hsa-miR-6750-5p	0.375624	0.777632	1	0
hsa-miR-6753-3p	-1.21421	0.857835	1	0
hsa-miR-6753-5p	0	1	1	0
hsa-miR-6754-3p	-1.14946	0.791511	1	0
hsa-miR-6754-5p	-0.489167	0.901404	1	0
hsa-miR-6755-5p	-2.24394	0.531903	1	0
hsa-miR-6758-3p	-1.07167	0.817301	1	0
hsa-miR-676-3p	-1.48855	0.729271	1	0
hsa-miR-676-5p	0.721908	0.836844	1	0
hsa-miR-6761-5p	-1.15434	0.798727	1	0
hsa-miR-6762-3p	-1.08416	0.829262	1	0
hsa-miR-6763-5p	-0.67081	0.808646	1	0
hsa-miR-6764-3p	-0.241128	0.967433	1	0
hsa-miR-6764-5p	0.240568	0.909072	1	0
hsa-miR-6767-3p	-2.02222	0.76541	1	0
hsa-miR-6767-5p	1.44369	0.27979	1	0
hsa-miR-6770-3p	0.374316	0.875057	1	0
hsa-miR-6770-5p	-1.50371	0.824474	1	0
hsa-miR-6772-3p	-1.53591	0.356147	1	0
hsa-miR-6772-5p	0.0394644	0.990442	1	0
hsa-miR-6774-3p	-1.97296	0.771114	1	0
hsa-miR-6775-3p	-0.705669	0.917052	1	0
hsa-miR-6777-5p	-0.408202	0.946784	1	0
hsa-miR-6780a-3p	-1.88757	0.780671	1	0
hsa-miR-6780a-5p	0.251286	0.882135	1	0
hsa-miR-6781-3p	-2.45815	0.716907	1	0
hsa-miR-6781-5p	-3.43303	0.203745	1	0
hsa-miR-6783-3p	-0.15742	0.931356	1	0
hsa-miR-6783-5p	-1.77944	0.52078	1	0
hsa-miR-6785-5p	-1.5037	0.824475	1	0
hsa-miR-6786-3p	0.00955102	0.995204	1	0
hsa-miR-6786-5p	-2.68849	0.691668	1	0
hsa-miR-6787-3p	-0.836713	0.901707	1	0
hsa-miR-6789-3p	-1.03475	0.878652	1	0
hsa-miR-6791-5p	-1.14349	0.809999	1	0
hsa-miR-6793-5p	-0.847241	0.750052	1	0
hsa-miR-6798-3p	-1.33279	0.684458	1	0
hsa-miR-6802-3p	-1.50448	0.824386	1	0
hsa-miR-6802-5p	-2.65806	0.221894	1	0
hsa-miR-6803-3p	-0.215724	0.936034	1	0
hsa-miR-6803-5p	-1.35422	0.803611	1	0
hsa-miR-6804-5p	0.313793	0.876597	1	0
hsa-miR-6805-3p	-1.68124	0.706505	1	0
hsa-miR-6805-5p	0.0962762	0.948293	1	0
hsa-miR-6806-3p	1.20804	0.315452	1	0
hsa-miR-6806-5p	-0.0370135	0.991883	1	0
hsa-miR-6807-5p	-0.937255	0.657992	1	0
hsa-miR-6808-3p	-0.123427	0.952217	1	0
hsa-miR-6809-5p	0.588051	0.76938	1	0
hsa-miR-6810-5p	-0.531385	0.884768	1	0
hsa-miR-6812-3p	-1.85847	0.784039	1	0
hsa-miR-6813-5p	0.618119	0.815661	1	0
hsa-miR-6815-3p	0.875601	0.85686	1	0
hsa-miR-6815-5p	0.0701969	0.953407	1	0
hsa-miR-6816-3p	-1.49609	0.825349	1	0
hsa-miR-6817-3p	-1.38622	0.837976	1	0
hsa-miR-6818-3p	-0.644211	0.690657	1	0
hsa-miR-6818-5p	0.119984	0.933915	1	0
hsa-miR-6819-3p	0.376286	0.908511	1	0
hsa-miR-6819-5p	-1.55618	0.670678	1	0
hsa-miR-6820-3p	-1.48038	0.822426	1	0
hsa-miR-6820-5p	-2.69674	0.690832	1	0
hsa-miR-6821-5p	-0.552123	0.830354	1	0
hsa-miR-6825-5p	-1.58593	0.815056	1	0
hsa-miR-6826-5p	-1.01252	0.683186	1	0
hsa-miR-6829-5p	-0.938449	0.876283	1	0
hsa-miR-6833-3p	-3.42635	0.374714	1	0
hsa-miR-6836-5p	-1.61711	0.811491	1	0
hsa-miR-6837-3p	1.34246	0.341604	1	0
hsa-miR-6837-5p	-2.17443	0.205939	1	0
hsa-miR-6838-5p	-1.51688	0.822964	1	0
hsa-miR-6839-5p	-1.04743	0.816308	1	0
hsa-miR-6842-3p	0.349835	0.645041	1	0
hsa-miR-6842-5p	1.11995	0.255168	1	0
hsa-miR-6843-3p	-0.158047	0.936766	1	0
hsa-miR-6845-5p	-1.83392	0.78682	1	0
hsa-miR-6847-3p	-1.18578	0.861127	1	0
hsa-miR-6847-5p	-2.1266	0.453452	1	0
hsa-miR-6850-3p	-1.24027	0.85474	1	0
hsa-miR-6850-5p	0.372297	0.795021	1	0
hsa-miR-6851-5p	-1.81709	0.788727	1	0
hsa-miR-6852-3p	0.680359	0.672762	1	0
hsa-miR-6852-5p	4.2431	0.00106203	0.739701	0
hsa-miR-6853-3p	0	1	1	0
hsa-miR-6855-3p	0.166294	0.912609	1	0
hsa-miR-6855-5p	-0.354096	0.777252	1	0
hsa-miR-6857-3p	0.228936	0.903213	1	0
hsa-miR-6857-5p	-1.6698	0.772238	1	0
hsa-miR-6858-3p	-1.73436	0.798122	1	0
hsa-miR-6858-5p	-0.785534	0.873204	1	0
hsa-miR-6859-3p	-2.40307	0.413125	1	0
hsa-miR-6859-5p	0.933143	0.374607	1	0
hsa-miR-6861-3p	-2.10759	0.674153	1	0
hsa-miR-6861-5p	-0.992906	0.77882	1	0
hsa-miR-6862-3p	-1.80118	0.790428	1	0
hsa-miR-6862-5p	0.646551	0.676397	1	0
hsa-miR-6866-3p	-0.527194	0.835418	1	0
hsa-miR-6866-5p	2.12176	0.0593688	1	0
hsa-miR-6868-3p	-1.05328	0.465824	1	0
hsa-miR-6868-5p	-0.938101	0.889878	1	0
hsa-miR-6873-3p	0.136651	0.948012	1	0
hsa-miR-6873-5p	-1.31255	0.81842	1	0
hsa-miR-6875-5p	-0.0562441	0.978721	1	0
hsa-miR-6876-5p	-0.83193	0.892527	1	0
hsa-miR-6877-3p	-0.559728	0.898339	1	0
hsa-miR-6877-5p	2.63342	0.0217192	1	0
hsa-miR-6881-3p	-1.30621	0.847201	1	0
hsa-miR-6882-3p	-0.859638	0.769898	1	0
hsa-miR-6882-5p	0.0214204	0.989926	1	0
hsa-miR-6884-3p	-2.0104	0.762875	1	0
hsa-miR-6884-5p	-0.656831	0.568233	1	0
hsa-miR-6885-3p	-1.73437	0.798122	1	0
hsa-miR-6886-5p	0	1	1	0
hsa-miR-6891-5p	-2.04664	0.755548	1	0
hsa-miR-6892-5p	-1.36688	0.793271	1	0
hsa-miR-6894-3p	-1.21036	0.750705	1	0
hsa-miR-6894-5p	-0.332074	0.889119	1	0
hsa-miR-7-1-3p	1.80299	0.288791	1	0
hsa-miR-7-2-3p	-2.86498	0.34724	1	0
hsa-miR-7-5p	-0.267342	0.835143	1	0
hsa-miR-708-3p	-0.731494	0.560476	1	0
hsa-miR-708-5p	2.58273	0.272747	1	0
hsa-miR-7110-3p	-1.08259	0.608324	1	0
hsa-miR-7110-5p	0.151305	0.976751	1	0
hsa-miR-7113-5p	0.143671	0.938427	1	0
hsa-miR-7151-3p	-1.42947	0.833	1	0
hsa-miR-7151-5p	-1.60241	0.813171	1	0
hsa-miR-7155-3p	-0.437318	0.885295	1	0
hsa-miR-744-3p	-0.350623	0.84433	1	0
hsa-miR-744-5p	1.05126	0.353694	1	0
hsa-miR-758-3p	0.994143	NA	NA	0
hsa-miR-758-5p	0.964552	0.779542	1	0
hsa-miR-760	0.718525	0.293573	1	0
hsa-miR-7641	0.665198	0.70086	1	0
hsa-miR-766-3p	0.749463	0.490083	1	0
hsa-miR-766-5p	0.559899	0.406153	1	0
hsa-miR-767-5p	-1.60241	0.813171	1	0
hsa-miR-769-3p	0.169818	0.933168	1	0
hsa-miR-769-5p	0.548997	0.561583	1	0
hsa-miR-7704	0.764415	0.662732	1	0
hsa-miR-7705	-1.08022	0.66757	1	0
hsa-miR-7706	-0.387314	0.472174	1	0
hsa-miR-7848-3p	-2.33899	0.199782	1	0
hsa-miR-7849-3p	1.78125	0.271476	1	0
hsa-miR-7850-5p	-0.739516	0.71354	1	0
hsa-miR-7854-3p	-0.170038	0.840304	1	0
hsa-miR-7855-5p	-2.07657	0.519384	1	0
hsa-miR-7856-5p	0.706619	0.798258	1	0
hsa-miR-7975	3.96542	0.251978	1	0
hsa-miR-7976	0.0816581	0.888943	1	0
hsa-miR-7977	0.00168864	0.999251	1	0
hsa-miR-8072	-0.715967	0.915847	1	0
hsa-miR-8485	-0.467606	0.852294	1	0
hsa-miR-873-3p	1.15683	0.441872	1	0
hsa-miR-873-5p	0.659285	0.629087	1	0
hsa-miR-874-3p	1.59033	0.173092	1	0
hsa-miR-874-5p	0.0858714	0.976912	1	0
hsa-miR-877-3p	-0.357734	0.844063	1	0
hsa-miR-877-5p	-0.0946654	0.924289	1	0
hsa-miR-885-3p	-1.66769	0.136285	1	0
hsa-miR-885-5p	0.631164	0.60687	1	0
hsa-miR-889-3p	1.71175	0.255478	1	0
hsa-miR-889-5p	2.23363	0.43642	1	0
hsa-miR-891a-5p	-1.29216	0.829357	1	0
hsa-miR-9-3p	3.43236	0.0284755	1	0
hsa-miR-9-5p	2.31488	0.0988302	1	0
hsa-miR-92a-1-5p	-0.0629379	0.944295	1	0
hsa-miR-92a-2-5p	-1.19193	0.693836	1	0
hsa-miR-92a-3p	0.811841	0.564744	1	0
hsa-miR-92b-3p	0.0128792	0.985149	1	0
hsa-miR-92b-5p	-1.01245	0.232944	1	0
hsa-miR-93-3p	-0.30901	0.808054	1	0
hsa-miR-93-5p	1.36208	0.132243	1	0
hsa-miR-933	0.535365	0.689492	1	0
hsa-miR-934	-1.18801	0.481863	1	0
hsa-miR-935	-2.5091	0.447	1	0
hsa-miR-937-3p	-0.617275	0.63816	1	0
hsa-miR-937-5p	-0.691393	0.876111	1	0
hsa-miR-939-3p	-1.47142	0.763385	1	0
hsa-miR-939-5p	0.447988	0.723349	1	0
hsa-miR-940	-0.413513	0.932272	1	0
hsa-miR-941	-0.184852	0.71031	1	0
hsa-miR-942-3p	-0.548853	0.589238	1	0
hsa-miR-942-5p	1.48515	0.0672013	1	0
hsa-miR-943	-0.265827	0.917567	1	0
hsa-miR-944	-3.12548	0.6448	1	0
hsa-miR-95-3p	-0.862767	0.387622	1	0
hsa-miR-95-5p	-0.239798	0.920026	1	0
hsa-miR-96-3p	-0.233903	0.940053	1	0
hsa-miR-96-5p	1.67702	0.185298	1	0
hsa-miR-98-3p	-0.323642	0.834381	1	0
hsa-miR-98-5p	0.518378	0.62897	1	0
hsa-miR-99a-3p	0.213109	0.944054	1	0
hsa-miR-99a-5p	-0.0242193	0.985554	1	0
hsa-miR-99b-3p	-0.00224851	0.998463	1	0
hsa-miR-99b-5p	0.593836	0.417906	1	0
