# Supplementary material for: Circulating extracellular vesicular microRNA signatures in early gestation show an association with subsequent clinical features of pre-eclampsia
Source: Sci Rep. 2024 Jul 22;14:16770. doi: 10.1038/s41598-024-64057-w (PMC11263608; doi:10.1038/s41598-024-64057-w)
Supplement: Supplementary file 4 — Supplementary Table S4. [file 41598_2024_64057_MOESM4_ESM.xlsx]

## Sheet: resPrex4thT
Supplementary Table S4 - Delivery
	log2FoldChange	pvalue	padj	Up/Dn	C14/C19
hsa-miR-134-3p	-21.4352	1.34504e-05	0.0061827	-1	others
hsa-miR-181b-2-3p	-18.4495	1.03154e-06	0.000711246	-1	others
hsa-let-7a-2-3p	0	1	1	0	others
hsa-let-7a-3p	0.400108	0.685576	1	0	others
hsa-let-7a-5p	-0.103825	0.949783	1	0	others
hsa-let-7b-3p	1.40455	0.547196	1	0	others
hsa-let-7b-5p	-0.220771	0.849521	1	0	others
hsa-let-7c-3p	0.0596918	0.987854	1	0	others
hsa-let-7c-5p	-0.139882	0.918754	1	0	others
hsa-let-7d-3p	0.753339	0.452688	1	0	others
hsa-let-7d-5p	-0.179788	0.862318	1	0	others
hsa-let-7e-3p	0.0339445	0.989493	1	0	others
hsa-let-7e-5p	-0.124303	0.903351	1	0	others
hsa-let-7f-1-3p	0.804488	0.755167	1	0	others
hsa-let-7f-2-3p	-0.25122	0.840194	1	0	others
hsa-let-7f-5p	-0.332981	0.811465	1	0	others
hsa-let-7g-3p	0.0771687	0.980713	1	0	others
hsa-let-7g-5p	-0.439451	0.767324	1	0	others
hsa-let-7i-3p	0.506454	0.848758	1	0	others
hsa-let-7i-5p	-0.354511	0.797161	1	0	others
hsa-miR-1-3p	0.552678	0.683527	1	0	others
hsa-miR-100-3p	0	1	1	0	others
hsa-miR-100-5p	2.09294	0.14973	1	0	others
hsa-miR-101-3p	-0.0705366	0.959992	1	0	others
hsa-miR-101-5p	0.172733	0.957094	1	0	others
hsa-miR-103a-2-5p	-16.4435	0.00074742	0.171782	0	others
hsa-miR-103a-3p	-0.359914	0.774054	1	0	others
hsa-miR-105-3p	0	1	1	0	others
hsa-miR-105-5p	1.91137	0.34783	1	0	others
hsa-miR-106a-3p	-0.784266	0.730247	1	0	others
hsa-miR-106a-5p	-0.990787	0.281051	1	0	others
hsa-miR-106b-3p	-0.887796	0.136607	1	0	others
hsa-miR-106b-5p	-0.0969705	0.94674	1	0	others
hsa-miR-107	-0.015249	0.986769	1	0	others
hsa-miR-10a-3p	2.78926	0.259668	1	0	others
hsa-miR-10a-5p	1.26528	0.225575	1	0	others
hsa-miR-10b-3p	2.00725	0.408315	1	0	others
hsa-miR-10b-5p	0.620374	0.580495	1	0	others
hsa-miR-1180-3p	-1.23182	0.246557	1	0	others
hsa-miR-1180-5p	0	1	1	0	others
hsa-miR-1185-2-3p	-1.21235	0.479372	1	0	others
hsa-miR-1185-5p	-1.84854	0.840796	1	0	others
hsa-miR-1193	-1.85564	0.840005	1	0	others
hsa-miR-122-3p	-0.0508166	0.988698	1	0	others
hsa-miR-122-5p	-0.605757	0.715667	1	0	others
hsa-miR-1224-3p	0	1	1	0	others
hsa-miR-1224-5p	-1.27685	0.361832	1	0	others
hsa-miR-1226-3p	1.39423	0.661473	1	0	others
hsa-miR-1226-5p	0.445714	0.9575	1	0	others
hsa-miR-1227-3p	0.267981	0.956685	1	0	others
hsa-miR-1228-5p	-0.362177	0.789439	1	0	others
hsa-miR-1229-3p	-2.78071	0.242842	1	0	others
hsa-miR-1229-5p	-0.131424	0.988658	1	0	others
hsa-miR-1234-3p	0.884367	0.901382	1	0	others
hsa-miR-1238-3p	0.127419	0.971785	1	0	others
hsa-miR-1238-5p	0	1	1	0	others
hsa-miR-124-3p	0.725844	0.810551	1	0	others
hsa-miR-124-5p	0	1	1	0	others
hsa-miR-1246	-0.0424524	0.967754	1	0	others
hsa-miR-1247-3p	-1.59814	0.735974	1	0	others
hsa-miR-1247-5p	0.108306	0.983579	1	0	others
hsa-miR-1248	0	1	1	0	others
hsa-miR-1249-3p	2.01408	0.196146	1	0	others
hsa-miR-1249-5p	0	1	1	0	others
hsa-miR-1250-5p	0.386623	0.726021	1	0	others
hsa-miR-1254	-1.05224	0.346705	1	0	others
hsa-miR-1255a	-0.164133	0.912061	1	0	others
hsa-miR-1255b-2-3p	0	1	1	0	others
hsa-miR-1255b-5p	-1.2928	0.084923	1	0	others
hsa-miR-1256	-0.909543	0.871836	1	0	others
hsa-miR-1258	2.42509	0.741229	1	0	others
hsa-miR-125a-3p	2.05898	0.33573	1	0	others
hsa-miR-125a-5p	1.34912	0.130269	1	0	others
hsa-miR-125b-1-3p	2.16611	0.332232	1	0	others
hsa-miR-125b-2-3p	0.646751	0.653131	1	0	others
hsa-miR-125b-5p	1.93598	0.00533089	0.612608	0	others
hsa-miR-126-3p	0.405329	0.641592	1	0	others
hsa-miR-126-5p	0.507512	0.791161	1	0	others
hsa-miR-1260a	0.0057376	0.997389	1	0	others
hsa-miR-1260b	0.15153	0.930058	1	0	others
hsa-miR-1262	3.46676	0.167385	1	0	others
hsa-miR-1268a	-0.95902	0.591409	1	0	others
hsa-miR-1268b	-1.0166	0.506174	1	0	others
hsa-miR-1270	-1.03827	0.49634	1	0	others
hsa-miR-1271-3p	0	1	1	0	others
hsa-miR-1271-5p	-0.367957	0.699695	1	0	others
hsa-miR-1273a	-1.60204	0.34972	1	0	others
hsa-miR-1273c	-0.0596216	0.956947	1	0	others
hsa-miR-1273d	-2.42149	0.368975	1	0	others
hsa-miR-1273e	-2.6306	0.729513	1	0	others
hsa-miR-1273f	-0.800796	0.750532	1	0	others
hsa-miR-1273g-3p	-0.788367	0.699072	1	0	others
hsa-miR-1273g-5p	-0.131285	0.979208	1	0	others
hsa-miR-1273h-3p	0.560609	0.460186	1	0	others
hsa-miR-1273h-5p	0.0654249	0.962816	1	0	others
hsa-miR-1276	1.38569	0.694758	1	0	others
hsa-miR-1277-3p	-0.609272	0.724063	1	0	others
hsa-miR-1277-5p	0.393419	0.756227	1	0	others
hsa-miR-1278	-0.417188	0.651517	1	0	others
hsa-miR-128-1-5p	1.52573	0.544601	1	0	others
hsa-miR-128-2-5p	12.8341	0.0358238	1	0	others
hsa-miR-128-3p	0.241682	0.87117	1	0	others
hsa-miR-1284	0.872919	0.423681	1	0	others
hsa-miR-1285-3p	-1.05332	0.143531	1	0	others
hsa-miR-1285-5p	-2.0582	0.380888	1	0	others
hsa-miR-1287-3p	2.09555	0.638391	1	0	others
hsa-miR-1287-5p	0.329643	0.610811	1	0	others
hsa-miR-1288-3p	-1.35965	0.282635	1	0	others
hsa-miR-1288-5p	0	1	1	0	others
hsa-miR-1289	-0.829008	0.632	1	0	others
hsa-miR-129-1-3p	-0.708628	0.853945	1	0	others
hsa-miR-129-2-3p	2.45204	0.536064	1	0	others
hsa-miR-129-5p	1.05223	0.363793	1	0	others
hsa-miR-1290	1.06996	0.317739	1	0	others
hsa-miR-1291	1.25524	0.343014	1	0	others
hsa-miR-1292-3p	0	1	1	0	others
hsa-miR-1292-5p	-1.38779	0.142744	1	0	others
hsa-miR-1294	-0.752415	0.399396	1	0	others
hsa-miR-1295a	1.06564	0.839451	1	0	others
hsa-miR-1295b-3p	2.42337	0.793052	1	0	others
hsa-miR-1296-3p	0	1	1	0	others
hsa-miR-1296-5p	-0.021765	0.993861	1	0	others
hsa-miR-1298-3p	0	1	1	0	others
hsa-miR-1298-5p	-0.117405	0.944334	1	0	others
hsa-miR-1299	-0.200773	0.864869	1	0	others
hsa-miR-1301-3p	0.166397	0.853182	1	0	others
hsa-miR-1301-5p	0	1	1	0	others
hsa-miR-1303	-1.25412	0.304239	1	0	others
hsa-miR-1304-3p	-0.108086	0.927022	1	0	others
hsa-miR-1304-5p	-1.21579	0.192306	1	0	others
hsa-miR-1306-3p	-0.915211	0.184705	1	0	others
hsa-miR-1306-5p	0.360526	0.776426	1	0	others
hsa-miR-1307-3p	-0.464582	0.647263	1	0	others
hsa-miR-1307-5p	0.525683	0.771725	1	0	others
hsa-miR-130a-3p	0.640563	0.426078	1	0	others
hsa-miR-130a-5p	0	1	1	0	others
hsa-miR-130b-3p	0.702772	0.570746	1	0	others
hsa-miR-130b-5p	1.02683	0.275522	1	0	others
hsa-miR-132-3p	0.760579	0.48222	1	0	others
hsa-miR-132-5p	-0.264482	0.780201	1	0	others
hsa-miR-133a-3p	1.03136	0.553865	1	0	others
hsa-miR-133a-5p	1.04525	0.740857	1	0	others
hsa-miR-133b	-0.502396	0.829718	1	0	others
hsa-miR-1343-3p	1.27067	0.369111	1	0	others
hsa-miR-1343-5p	0	1	1	0	others
hsa-miR-135a-3p	-1.24802	0.672821	1	0	others
hsa-miR-135a-5p	-1.3525	0.604146	1	0	others
hsa-miR-135b-3p	0	1	1	0	others
hsa-miR-135b-5p	-2.92583	0.446189	1	0	others
hsa-miR-137	0	1	1	0	others
hsa-miR-138-1-3p	1.84837	0.741918	1	0	others
hsa-miR-138-5p	-2.8475	0.741582	1	0	others
hsa-miR-139-3p	0.365561	0.783078	1	0	others
hsa-miR-139-5p	-0.384986	0.604299	1	0	others
hsa-miR-140-3p	-0.502982	0.467259	1	0	others
hsa-miR-140-5p	0.349292	0.843628	1	0	others
hsa-miR-141-3p	2.10791	0.0909083	1	0	others
hsa-miR-141-5p	3.38139	0.284298	1	0	others
hsa-miR-142-3p	-0.120699	0.944415	1	0	others
hsa-miR-142-5p	-0.0308418	0.965464	1	0	others
hsa-miR-143-3p	-0.948187	0.43623	1	0	others
hsa-miR-143-5p	-0.930936	0.713331	1	0	others
hsa-miR-144-3p	-0.577797	0.493465	1	0	others
hsa-miR-144-5p	-0.421537	0.772976	1	0	others
hsa-miR-145-3p	0.713842	0.293934	1	0	others
hsa-miR-145-5p	0.274476	0.881877	1	0	others
hsa-miR-1468-3p	0	1	1	0	others
hsa-miR-1468-5p	0.915795	0.323963	1	0	others
hsa-miR-1469	2.96458	0.337917	1	0	others
hsa-miR-146a-3p	0.553116	0.860524	1	0	others
hsa-miR-146a-5p	0.585607	0.660799	1	0	others
hsa-miR-146b-3p	-0.0399757	0.985195	1	0	others
hsa-miR-146b-5p	-0.0659929	0.941572	1	0	others
hsa-miR-1471	0	1	1	0	others
hsa-miR-147b	-0.440723	0.718753	1	0	others
hsa-miR-148a-3p	0.18364	0.883993	1	0	others
hsa-miR-148a-5p	0.766425	0.74343	1	0	others
hsa-miR-148b-3p	-0.17336	0.844295	1	0	others
hsa-miR-148b-5p	-0.407979	0.838499	1	0	others
hsa-miR-149-3p	1.40759	0.755886	1	0	others
hsa-miR-149-5p	0.361674	0.769701	1	0	others
hsa-miR-150-3p	1.55492	0.33618	1	0	others
hsa-miR-150-5p	1.31348	0.0680219	1	0	others
hsa-miR-151a-3p	0.211739	0.855546	1	0	others
hsa-miR-151a-5p	-0.139234	0.949821	1	0	others
hsa-miR-151b	-0.439374	0.771261	1	0	others
hsa-miR-152-3p	0.260871	0.788009	1	0	others
hsa-miR-152-5p	0.782965	0.812	1	0	others
hsa-miR-153-3p	-0.908437	0.886459	1	0	others
hsa-miR-1538	-0.891031	0.508134	1	0	others
hsa-miR-155-3p	0	1	1	0	others
hsa-miR-155-5p	0.0670274	0.952887	1	0	others
hsa-miR-15a-3p	-0.912216	0.842072	1	0	others
hsa-miR-15a-5p	0.405007	0.593893	1	0	others
hsa-miR-15b-3p	-0.157247	0.908404	1	0	others
hsa-miR-15b-5p	0.279181	0.710652	1	0	others
hsa-miR-16-1-3p	-0.225128	0.94601	1	0	others
hsa-miR-16-2-3p	0.162647	0.896655	1	0	others
hsa-miR-16-5p	-0.205982	0.849297	1	0	others
hsa-miR-17-3p	0.327657	0.876368	1	0	others
hsa-miR-17-5p	-0.240244	0.776963	1	0	others
hsa-miR-181a-2-3p	-0.00316175	0.998538	1	0	others
hsa-miR-181a-3p	0.857226	0.333685	1	0	others
hsa-miR-181a-5p	0.174226	0.745448	1	0	others
hsa-miR-181b-3p	0.425306	0.892028	1	0	others
hsa-miR-181b-5p	0.113535	0.906375	1	0	others
hsa-miR-181c-3p	0.455039	0.709989	1	0	others
hsa-miR-181c-5p	0.602883	0.488064	1	0	others
hsa-miR-181d-3p	1.40759	0.748149	1	0	others
hsa-miR-181d-5p	0.304103	0.745058	1	0	others
hsa-miR-182-3p	1.7089	0.623834	1	0	others
hsa-miR-182-5p	0.299633	0.803807	1	0	others
hsa-miR-1827	0.36655	0.750072	1	0	others
hsa-miR-183-3p	0.104434	0.9761	1	0	others
hsa-miR-183-5p	-0.35151	0.740854	1	0	others
hsa-miR-184	-0.758527	0.575745	1	0	others
hsa-miR-185-3p	-0.913304	0.656508	1	0	others
hsa-miR-185-5p	-0.950786	0.382605	1	0	others
hsa-miR-186-3p	0.309912	0.950558	1	0	others
hsa-miR-186-5p	-0.458893	0.732894	1	0	others
hsa-miR-187-3p	-1.0549	0.676335	1	0	others
hsa-miR-187-5p	1.4076	0.723665	1	0	others
hsa-miR-188-3p	0	1	1	0	others
hsa-miR-188-5p	1.58172	0.360514	1	0	others
hsa-miR-18a-3p	-0.660812	0.476069	1	0	others
hsa-miR-18a-5p	-0.29613	0.808741	1	0	others
hsa-miR-18b-3p	-3.1663	0.309944	1	0	others
hsa-miR-18b-5p	-0.0277934	0.985157	1	0	others
hsa-miR-1908-3p	2.21528	0.525959	1	0	others
hsa-miR-1908-5p	0.268701	0.819693	1	0	others
hsa-miR-1909-3p	0.445698	0.961549	1	0	others
hsa-miR-1909-5p	0.757841	0.851994	1	0	others
hsa-miR-190a-3p	3.48816	0.692531	1	0	others
hsa-miR-190a-5p	-0.35447	0.915028	1	0	others
hsa-miR-190b	0.893102	0.530995	1	0	others
hsa-miR-191-3p	0.913796	0.670068	1	0	others
hsa-miR-191-5p	0.10729	0.919726	1	0	others
hsa-miR-1910-3p	1.27409	0.65107	1	0	others
hsa-miR-1910-5p	1.40754	0.8307	1	0	others
hsa-miR-1914-5p	0.445759	0.949207	1	0	others
hsa-miR-192-3p	0	1	1	0	others
hsa-miR-192-5p	-0.260934	0.859151	1	0	others
hsa-miR-193a-3p	-0.502019	0.885071	1	0	others
hsa-miR-193a-5p	1.05938	0.383836	1	0	others
hsa-miR-193b-3p	0.362178	0.867221	1	0	others
hsa-miR-193b-5p	0.896479	0.459725	1	0	others
hsa-miR-194-3p	-1.09799	0.772633	1	0	others
hsa-miR-194-5p	0.686337	0.535973	1	0	others
hsa-miR-195-3p	0.25971	0.761479	1	0	others
hsa-miR-195-5p	0.407159	0.742617	1	0	others
hsa-miR-196a-3p	2.09748	0.655122	1	0	others
hsa-miR-196a-5p	-1.61317	0.414457	1	0	others
hsa-miR-196b-3p	0	1	1	0	others
hsa-miR-196b-5p	-0.0191715	0.984121	1	0	others
hsa-miR-197-3p	2.11691	0.0273768	1	0	others
hsa-miR-197-5p	-1.69699	0.479382	1	0	others
hsa-miR-1976	1.01182	0.438014	1	0	others
hsa-miR-199a-3p	0.268972	0.735908	1	0	others
hsa-miR-199a-5p	0.916549	0.390582	1	0	others
hsa-miR-199b-3p	0.269053	0.815146	1	0	others
hsa-miR-199b-5p	0.641852	0.678775	1	0	others
hsa-miR-19a-3p	0.075236	0.937206	1	0	others
hsa-miR-19a-5p	-0.637018	0.891579	1	0	others
hsa-miR-19b-1-5p	-0.518836	0.955027	1	0	others
hsa-miR-19b-2-5p	0	1	1	0	others
hsa-miR-19b-3p	-0.128153	0.905456	1	0	others
hsa-miR-200a-3p	1.15429	0.311047	1	0	others
hsa-miR-200a-5p	-1.30054	0.570433	1	0	others
hsa-miR-200b-3p	-0.830888	0.422445	1	0	others
hsa-miR-200b-5p	1.36513	0.496601	1	0	others
hsa-miR-200c-3p	0.981201	0.359149	1	0	others
hsa-miR-200c-5p	0	1	1	0	others
hsa-miR-202-3p	0.0885607	0.963882	1	0	others
hsa-miR-202-5p	-3.31991	0.200138	1	0	others
hsa-miR-203a-3p	-5.13527	0.000255941	0.0882356	0	others
hsa-miR-203a-5p	0	1	1	0	others
hsa-miR-203b-3p	2.11084	0.819326	1	0	others
hsa-miR-204-3p	2.66632	0.114437	1	0	others
hsa-miR-204-5p	1.65573	0.171457	1	0	others
hsa-miR-205-3p	-1.07345	0.807385	1	0	others
hsa-miR-205-5p	-3.05365	0.0109994	1	0	others
hsa-miR-206	0.112348	0.930255	1	0	others
hsa-miR-208a-3p	3.67644	0.690011	1	0	others
hsa-miR-208b-3p	4.099	0.397711	1	0	others
hsa-miR-20a-3p	1.69329	0.685468	1	0	others
hsa-miR-20a-5p	-0.365356	0.75373	1	0	others
hsa-miR-20b-3p	-1.78034	0.440565	1	0	others
hsa-miR-20b-5p	-0.888432	0.264285	1	0	others
hsa-miR-21-3p	0.263607	0.914983	1	0	others
hsa-miR-21-5p	0.296676	0.818178	1	0	others
hsa-miR-210-3p	-1.08799	0.219991	1	0	others
hsa-miR-210-5p	-0.215572	0.958705	1	0	others
hsa-miR-211-5p	-1.8245	0.784616	1	0	others
hsa-miR-2110	-0.7615	0.411456	1	0	others
hsa-miR-2115-3p	2.49968	0.11013	1	0	others
hsa-miR-2115-5p	2.33674	0.0692938	1	0	others
hsa-miR-2116-3p	0.702627	0.789716	1	0	others
hsa-miR-2116-5p	0	1	1	0	others
hsa-miR-212-3p	0.72859	0.84508	1	0	others
hsa-miR-212-5p	0.410399	0.774884	1	0	others
hsa-miR-214-3p	-0.724964	0.392272	1	0	others
hsa-miR-214-5p	-0.68978	0.407231	1	0	others
hsa-miR-215-3p	0	1	1	0	others
hsa-miR-215-5p	2.29381	0.0585879	1	0	others
hsa-miR-216a-3p	1.51905	0.714603	1	0	others
hsa-miR-216a-5p	-0.801661	0.720775	1	0	others
hsa-miR-216b-3p	1.84938	0.721212	1	0	others
hsa-miR-216b-5p	4.16811	0.0443932	1	0	others
hsa-miR-217	-0.00862789	0.995927	1	0	others
hsa-miR-218-1-3p	0	1	1	0	others
hsa-miR-218-5p	-1.43921	0.276387	1	0	others
hsa-miR-219a-1-3p	-0.854116	0.427166	1	0	others
hsa-miR-219a-2-3p	1.40759	0.706014	1	0	others
hsa-miR-219a-5p	1.40758	0.747803	1	0	others
hsa-miR-219b-5p	4.05776	0.337673	1	0	others
hsa-miR-22-3p	0.24712	0.71549	1	0	others
hsa-miR-22-5p	0.807928	0.595978	1	0	others
hsa-miR-221-3p	0.552284	0.48328	1	0	others
hsa-miR-221-5p	-0.186873	0.92297	1	0	others
hsa-miR-222-3p	0.193845	0.872167	1	0	others
hsa-miR-222-5p	-0.939304	0.815749	1	0	others
hsa-miR-223-3p	0.906253	0.479218	1	0	others
hsa-miR-223-5p	1.35283	0.0779431	1	0	others
hsa-miR-224-3p	0.0933503	0.976916	1	0	others
hsa-miR-224-5p	-2.22271	0.0767873	1	0	others
hsa-miR-2276-3p	0.303073	0.891026	1	0	others
hsa-miR-2277-3p	-0.051724	0.992762	1	0	others
hsa-miR-2277-5p	0.324966	0.861292	1	0	others
hsa-miR-2278	-0.295018	0.9278	1	0	others
hsa-miR-2355-3p	0.981328	0.261354	1	0	others
hsa-miR-2355-5p	1.4069	0.553937	1	0	others
hsa-miR-23a-3p	1.7422	0.117712	1	0	others
hsa-miR-23a-5p	0.805487	0.688539	1	0	others
hsa-miR-23b-3p	1.07479	0.272068	1	0	others
hsa-miR-23b-5p	1.59309	0.331449	1	0	others
hsa-miR-23c	1.95699	0.591938	1	0	others
hsa-miR-24-1-5p	0.548584	0.639724	1	0	others
hsa-miR-24-2-5p	1.13591	0.516984	1	0	others
hsa-miR-24-3p	1.10279	0.151918	1	0	others
hsa-miR-25-3p	-0.496078	0.654696	1	0	others
hsa-miR-25-5p	-0.91176	0.699518	1	0	others
hsa-miR-26a-1-3p	1.94123	0.608393	1	0	others
hsa-miR-26a-2-3p	0.501989	0.826918	1	0	others
hsa-miR-26a-5p	-0.222102	0.886998	1	0	others
hsa-miR-26b-3p	1.51478	0.501596	1	0	others
hsa-miR-26b-5p	-0.120007	0.91785	1	0	others
hsa-miR-27a-3p	1.60891	0.0987	1	0	others
hsa-miR-27a-5p	1.61017	0.43527	1	0	others
hsa-miR-27b-3p	0.602547	0.582885	1	0	others
hsa-miR-27b-5p	1.20959	0.621241	1	0	others
hsa-miR-28-3p	0.396408	0.487814	1	0	others
hsa-miR-28-5p	0.116555	0.933201	1	0	others
hsa-miR-296-3p	-0.181431	0.899959	1	0	others
hsa-miR-296-5p	-0.0200677	0.992131	1	0	others
hsa-miR-29a-3p	1.71029	0.156889	1	0	others
hsa-miR-29a-5p	0.719148	0.859297	1	0	others
hsa-miR-29b-1-5p	3.7138	0.368118	1	0	others
hsa-miR-29b-2-5p	1.80497	0.46142	1	0	others
hsa-miR-29b-3p	0.791187	0.44569	1	0	others
hsa-miR-29c-3p	0.930261	0.189747	1	0	others
hsa-miR-29c-5p	0.593878	0.703399	1	0	others
hsa-miR-301a-3p	1.1998	0.525419	1	0	others
hsa-miR-301a-5p	-0.351104	0.783735	1	0	others
hsa-miR-301b-3p	-0.0476725	0.981066	1	0	others
hsa-miR-3064-3p	-0.131283	0.981232	1	0	others
hsa-miR-3064-5p	0.556114	0.571347	1	0	others
hsa-miR-3065-5p	-1.42388	0.864212	1	0	others
hsa-miR-3074-3p	-0.914869	0.817282	1	0	others
hsa-miR-3074-5p	-0.633963	0.500071	1	0	others
hsa-miR-30a-3p	-0.147199	0.929364	1	0	others
hsa-miR-30a-5p	0.636154	0.406571	1	0	others
hsa-miR-30b-3p	-0.0920794	0.956252	1	0	others
hsa-miR-30b-5p	0.000442515	0.999652	1	0	others
hsa-miR-30c-1-3p	-0.0296461	0.98893	1	0	others
hsa-miR-30c-2-3p	-0.597386	0.644999	1	0	others
hsa-miR-30c-5p	0.312525	0.717994	1	0	others
hsa-miR-30d-3p	0.00131766	0.999592	1	0	others
hsa-miR-30d-5p	0.480075	0.712136	1	0	others
hsa-miR-30e-3p	0.0108023	0.994226	1	0	others
hsa-miR-30e-5p	-0.0743731	0.851979	1	0	others
hsa-miR-31-3p	-1.43968	0.794977	1	0	others
hsa-miR-31-5p	0.707634	0.800064	1	0	others
hsa-miR-3115	-0.943585	0.794894	1	0	others
hsa-miR-3117-3p	3.63386	0.556218	1	0	others
hsa-miR-3120-3p	0.732151	0.480713	1	0	others
hsa-miR-3120-5p	0.603776	0.601106	1	0	others
hsa-miR-3121-3p	-0.324155	0.92041	1	0	others
hsa-miR-3121-5p	0	1	1	0	others
hsa-miR-3122	-0.546041	0.877172	1	0	others
hsa-miR-3124-3p	0.445795	0.929049	1	0	others
hsa-miR-3124-5p	-1.62588	0.0999746	1	0	others
hsa-miR-3125	-1.07962	0.863753	1	0	others
hsa-miR-3127-3p	1.0982	0.463055	1	0	others
hsa-miR-3127-5p	0.349989	0.817673	1	0	others
hsa-miR-3128	-0.615716	0.779516	1	0	others
hsa-miR-3129-5p	0.445696	0.961549	1	0	others
hsa-miR-3130-3p	-2.43922	0.461398	1	0	others
hsa-miR-3133	0	1	1	0	others
hsa-miR-3135a	-1.18578	0.368621	1	0	others
hsa-miR-3135b	0.260475	0.977424	1	0	others
hsa-miR-3136-5p	0.317602	0.944162	1	0	others
hsa-miR-3137	0.464046	0.933989	1	0	others
hsa-miR-3138	0.162748	0.886535	1	0	others
hsa-miR-3140-3p	-0.393866	0.742505	1	0	others
hsa-miR-3140-5p	-1.47421	0.72532	1	0	others
hsa-miR-3143	-0.088055	0.950686	1	0	others
hsa-miR-3144-3p	0	1	1	0	others
hsa-miR-3146	1.46557	0.503658	1	0	others
hsa-miR-3149	-1.88063	0.731283	1	0	others
hsa-miR-3150a-3p	0.445803	0.924549	1	0	others
hsa-miR-3150a-5p	0.311514	0.799693	1	0	others
hsa-miR-3150b-3p	0.922709	0.526089	1	0	others
hsa-miR-3150b-5p	-0.355259	0.933173	1	0	others
hsa-miR-3154	2.44765	0.53222	1	0	others
hsa-miR-3157-3p	-1.11236	0.145971	1	0	others
hsa-miR-3157-5p	-0.713627	0.686636	1	0	others
hsa-miR-3158-3p	-1.35875	0.314126	1	0	others
hsa-miR-3158-5p	-0.590659	0.904443	1	0	others
hsa-miR-3160-3p	1.25399	0.808851	1	0	others
hsa-miR-3161	4.19507	0.586832	1	0	others
hsa-miR-3163	-2.09638	0.295156	1	0	others
hsa-miR-3164	-0.343492	0.797235	1	0	others
hsa-miR-3165	0.221929	0.972184	1	0	others
hsa-miR-3166	2.17108	0.750189	1	0	others
hsa-miR-3168	2.56798	0.637497	1	0	others
hsa-miR-3173-3p	0.126818	0.959526	1	0	others
hsa-miR-3173-5p	0.228964	0.870342	1	0	others
hsa-miR-3174	-0.382933	0.783516	1	0	others
hsa-miR-3175	-2.49883	0.426068	1	0	others
hsa-miR-3176	-1.09423	0.283766	1	0	others
hsa-miR-3177-3p	-0.290009	0.744334	1	0	others
hsa-miR-3177-5p	0	1	1	0	others
hsa-miR-3179	0.151886	0.90858	1	0	others
hsa-miR-3180	-1.48353	0.301493	1	0	others
hsa-miR-3180-3p	-1.48187	0.244556	1	0	others
hsa-miR-3180-5p	-2.27419	0.370472	1	0	others
hsa-miR-3183	-1.43465	0.86914	1	0	others
hsa-miR-3184-5p	1.08759	0.906322	1	0	others
hsa-miR-3186-3p	0.937791	0.918968	1	0	others
hsa-miR-3186-5p	1.10034	0.887413	1	0	others
hsa-miR-3187-3p	-0.719094	0.456536	1	0	others
hsa-miR-3187-5p	-1.03468	0.710343	1	0	others
hsa-miR-3188	1.21383	0.605024	1	0	others
hsa-miR-3190-3p	-0.178206	0.881493	1	0	others
hsa-miR-3190-5p	0	1	1	0	others
hsa-miR-3191-3p	-0.0761637	0.96037	1	0	others
hsa-miR-3191-5p	-0.131315	0.985612	1	0	others
hsa-miR-3192-3p	-1.48337	0.872071	1	0	others
hsa-miR-3192-5p	-1.4497	0.625066	1	0	others
hsa-miR-3194-3p	0.539883	0.77256	1	0	others
hsa-miR-3195	0	1	1	0	others
hsa-miR-3196	-1.3685	0.881947	1	0	others
hsa-miR-3198	-0.366197	0.717633	1	0	others
hsa-miR-3199	-0.146233	0.918401	1	0	others
hsa-miR-32-3p	-0.0516436	0.975172	1	0	others
hsa-miR-32-5p	0.0183184	0.98106	1	0	others
hsa-miR-3200-3p	-0.561376	0.751651	1	0	others
hsa-miR-3200-5p	-0.377091	0.833024	1	0	others
hsa-miR-3202	-1.1345	0.716847	1	0	others
hsa-miR-320a	0.134902	0.881842	1	0	others
hsa-miR-320b	0.767513	0.453603	1	0	others
hsa-miR-320c	1.25932	0.268068	1	0	others
hsa-miR-320d	1.73382	0.155717	1	0	others
hsa-miR-323a-5p	-0.253542	0.912856	1	0	others
hsa-miR-323b-5p	0.220727	0.960533	1	0	others
hsa-miR-324-3p	-0.68487	0.459198	1	0	others
hsa-miR-324-5p	-1.14854	0.393811	1	0	others
hsa-miR-326	0.520491	0.583495	1	0	others
hsa-miR-328-3p	0.636165	0.605761	1	0	others
hsa-miR-328-5p	0	1	1	0	others
hsa-miR-329-3p	-2.11322	0.116716	1	0	others
hsa-miR-329-5p	-2.63163	0.297244	1	0	others
hsa-miR-330-3p	0.619386	0.344377	1	0	others
hsa-miR-330-5p	-0.404822	0.712963	1	0	others
hsa-miR-331-3p	0.122935	0.918761	1	0	others
hsa-miR-331-5p	-0.37661	0.659829	1	0	others
hsa-miR-335-3p	0.435598	0.695822	1	0	others
hsa-miR-335-5p	1.01399	0.317441	1	0	others
hsa-miR-337-3p	-2.63907	0.113146	1	0	others
hsa-miR-338-3p	1.51302	0.496982	1	0	others
hsa-miR-338-5p	2.13354	0.00393947	0.493867	0	others
hsa-miR-339-3p	-0.441686	0.424835	1	0	others
hsa-miR-339-5p	0.514461	0.668677	1	0	others
hsa-miR-33a-3p	0	1	1	0	others
hsa-miR-33a-5p	1.08833	0.506572	1	0	others
hsa-miR-33b-5p	0.498989	0.922465	1	0	others
hsa-miR-340-3p	-0.152199	0.918013	1	0	others
hsa-miR-340-5p	0.0526503	0.938212	1	0	others
hsa-miR-342-3p	0.171568	0.904904	1	0	others
hsa-miR-342-5p	0.201975	0.772943	1	0	others
hsa-miR-345-3p	0.405261	0.905862	1	0	others
hsa-miR-345-5p	0.173422	0.815657	1	0	others
hsa-miR-34a-3p	0	1	1	0	others
hsa-miR-34a-5p	0.514875	0.788291	1	0	others
hsa-miR-34b-3p	2.5587	0.78174	1	0	others
hsa-miR-34c-3p	2.43795	0.579893	1	0	others
hsa-miR-34c-5p	0.352356	0.787558	1	0	others
hsa-miR-3591-5p	-1.67683	0.686676	1	0	others
hsa-miR-3605-3p	0.332093	0.782044	1	0	others
hsa-miR-3605-5p	-0.0510403	0.972321	1	0	others
hsa-miR-3607-3p	0	1	1	0	others
hsa-miR-3607-5p	0	1	1	0	others
hsa-miR-361-3p	-0.249682	0.619065	1	0	others
hsa-miR-361-5p	1.05767	0.477563	1	0	others
hsa-miR-3611	-0.581122	0.788471	1	0	others
hsa-miR-3613-3p	-0.608634	0.772565	1	0	others
hsa-miR-3613-5p	0.25806	0.801753	1	0	others
hsa-miR-3614-3p	1.93512	0.6039	1	0	others
hsa-miR-3614-5p	2.11985	0.0691121	1	0	others
hsa-miR-3615	-0.480766	0.623196	1	0	others
hsa-miR-3617-5p	2.60412	0.376131	1	0	others
hsa-miR-3619-3p	-0.0996946	0.983238	1	0	others
hsa-miR-3619-5p	0	1	1	0	others
hsa-miR-362-3p	0.236769	0.944316	1	0	others
hsa-miR-362-5p	-0.273138	0.870657	1	0	others
hsa-miR-3620-3p	-0.85761	0.921301	1	0	others
hsa-miR-3620-5p	0.562831	0.933941	1	0	others
hsa-miR-3622a-5p	0.970486	0.857722	1	0	others
hsa-miR-363-3p	-0.736697	0.448943	1	0	others
hsa-miR-363-5p	-1.6517	0.474667	1	0	others
hsa-miR-3653-3p	-0.233739	0.949229	1	0	others
hsa-miR-3656	-2.0426	0.171366	1	0	others
hsa-miR-365a-3p	0.7061	0.655355	1	0	others
hsa-miR-365a-5p	-0.433838	0.82204	1	0	others
hsa-miR-365b-3p	0.70622	0.657902	1	0	others
hsa-miR-365b-5p	-0.360571	0.845274	1	0	others
hsa-miR-3661	-0.254071	0.958839	1	0	others
hsa-miR-3664-3p	4.28035	0.341483	1	0	others
hsa-miR-3675-3p	-0.131371	0.988662	1	0	others
hsa-miR-3675-5p	0.746837	0.882461	1	0	others
hsa-miR-3677-3p	-1.2331	0.703132	1	0	others
hsa-miR-3678-5p	-1.27148	0.890107	1	0	others
hsa-miR-3679-3p	0	1	1	0	others
hsa-miR-3679-5p	1.51182	0.232453	1	0	others
hsa-miR-3680-3p	-0.13129	0.982511	1	0	others
hsa-miR-3680-5p	-2.34769	0.510662	1	0	others
hsa-miR-3682-3p	-1.24431	0.364272	1	0	others
hsa-miR-3682-5p	0	1	1	0	others
hsa-miR-3684	-1.67654	0.791444	1	0	others
hsa-miR-3685	-0.330067	0.965952	1	0	others
hsa-miR-3687	0	1	1	0	others
hsa-miR-3688-3p	-0.937278	0.447092	1	0	others
hsa-miR-3688-5p	0	1	1	0	others
hsa-miR-3690	-0.0843712	0.96297	1	0	others
hsa-miR-3691-3p	0	1	1	0	others
hsa-miR-3691-5p	-2.63734	0.0346411	1	0	others
hsa-miR-3692-3p	-1.44963	0.810119	1	0	others
hsa-miR-370-5p	-3.22917	0.393078	1	0	others
hsa-miR-371a-3p	4.92351	0.0962663	1	0	others
hsa-miR-371a-5p	1.61583	0.286352	1	0	others
hsa-miR-371b-3p	1.84464	0.841821	1	0	others
hsa-miR-371b-5p	3.05817	0.600164	1	0	others
hsa-miR-372-3p	1.45291	0.274673	1	0	others
hsa-miR-372-5p	1.40757	0.774377	1	0	others
hsa-miR-373-3p	2.07621	0.611113	1	0	others
hsa-miR-374a-3p	-0.442669	0.792696	1	0	others
hsa-miR-374a-5p	0.461502	0.589663	1	0	others
hsa-miR-374b-3p	-0.052952	0.981146	1	0	others
hsa-miR-374b-5p	0.0906744	0.927699	1	0	others
hsa-miR-374c-5p	-0.521331	0.947965	1	0	others
hsa-miR-375	2.90142	0.0222625	1	0	others
hsa-miR-376a-3p	-2.96417	0.131695	1	0	others
hsa-miR-376a-5p	-2.4327	0.791264	1	0	others
hsa-miR-376b-5p	-3.59142	0.69551	1	0	others
hsa-miR-376c-5p	-3.26032	0.448423	1	0	others
hsa-miR-378a-3p	-0.550832	0.570562	1	0	others
hsa-miR-378a-5p	-0.174286	0.941732	1	0	others
hsa-miR-378b	-0.527275	0.815639	1	0	others
hsa-miR-378c	-0.0860137	0.921054	1	0	others
hsa-miR-378d	0.195854	0.830976	1	0	others
hsa-miR-378e	0.163406	0.902623	1	0	others
hsa-miR-378f	-0.389361	0.658225	1	0	others
hsa-miR-378g	-0.0201879	0.984821	1	0	others
hsa-miR-378h	-1.24028	0.487486	1	0	others
hsa-miR-378i	-0.293155	0.746537	1	0	others
hsa-miR-378j	0.650144	0.866896	1	0	others
hsa-miR-380-5p	-3.44769	0.169752	1	0	others
hsa-miR-383-3p	0	1	1	0	others
hsa-miR-383-5p	-1.44882	0.70531	1	0	others
hsa-miR-3909	0.889855	0.488266	1	0	others
hsa-miR-3911	1.06857	0.660998	1	0	others
hsa-miR-3912-3p	-0.635445	0.662454	1	0	others
hsa-miR-3912-5p	0	1	1	0	others
hsa-miR-3913-3p	-0.131276	0.977602	1	0	others
hsa-miR-3913-5p	-0.590353	0.471103	1	0	others
hsa-miR-3918	0.819259	0.687098	1	0	others
hsa-miR-3920	1.91794	0.536923	1	0	others
hsa-miR-3925-5p	2.82524	0.759192	1	0	others
hsa-miR-3928-3p	0.0749748	0.939577	1	0	others
hsa-miR-3928-5p	-0.26251	0.95752	1	0	others
hsa-miR-3934-3p	0	1	1	0	others
hsa-miR-3934-5p	0.165252	0.911567	1	0	others
hsa-miR-3936	-2.80696	0.702112	1	0	others
hsa-miR-3939	-1.21458	0.469543	1	0	others
hsa-miR-3940-3p	-0.736546	0.564703	1	0	others
hsa-miR-3940-5p	-1.58789	0.790044	1	0	others
hsa-miR-3942-5p	-0.49462	0.934062	1	0	others
hsa-miR-3944-3p	-1.96136	0.508032	1	0	others
hsa-miR-3944-5p	0.411643	0.888311	1	0	others
hsa-miR-3960	-0.666786	0.631059	1	0	others
hsa-miR-410-5p	-1.2822	0.741697	1	0	others
hsa-miR-412-3p	-0.91553	0.811604	1	0	others
hsa-miR-421	0.163231	0.841272	1	0	others
hsa-miR-422a	-0.141935	0.901062	1	0	others
hsa-miR-423-3p	-0.212062	0.868232	1	0	others
hsa-miR-423-5p	-1.03816	0.246341	1	0	others
hsa-miR-424-3p	-0.252871	0.642487	1	0	others
hsa-miR-424-5p	1.33119	0.454843	1	0	others
hsa-miR-425-3p	-0.355669	0.813297	1	0	others
hsa-miR-425-5p	-0.261456	0.47556	1	0	others
hsa-miR-4286	0.383236	0.820999	1	0	others
hsa-miR-429	-1.07356	0.397949	1	0	others
hsa-miR-4301	2.08285	0.666295	1	0	others
hsa-miR-432-3p	-16.904	0.00164579	0.283694	0	others
hsa-miR-4326	-1.45059	0.210697	1	0	others
hsa-miR-4421	2.90512	0.679795	1	0	others
hsa-miR-4424	2.14584	0.816376	1	0	others
hsa-miR-4425	1.33509	0.83251	1	0	others
hsa-miR-4429	0.284287	0.777189	1	0	others
hsa-miR-4433a-3p	1.30227	0.752248	1	0	others
hsa-miR-4433a-5p	-1.42163	0.876987	1	0	others
hsa-miR-4433b-3p	-0.470258	0.70126	1	0	others
hsa-miR-4433b-5p	0.231113	0.846891	1	0	others
hsa-miR-4435	-0.215852	0.867376	1	0	others
hsa-miR-4436b-3p	0.445698	0.961549	1	0	others
hsa-miR-4437	1.87888	0.8319	1	0	others
hsa-miR-4440	-0.336946	0.838757	1	0	others
hsa-miR-4443	1.2506	0.609841	1	0	others
hsa-miR-4446-3p	0.218717	0.862383	1	0	others
hsa-miR-4446-5p	1.40756	0.772206	1	0	others
hsa-miR-4448	-0.921042	0.724935	1	0	others
hsa-miR-4449	0.179153	0.934563	1	0	others
hsa-miR-4454	2.04998	0.362294	1	0	others
hsa-miR-4466	-1.93558	0.326578	1	0	others
hsa-miR-4467	-2.29039	0.276741	1	0	others
hsa-miR-4470	0.379295	0.741953	1	0	others
hsa-miR-4473	0.0245026	0.983234	1	0	others
hsa-miR-4474-3p	0.312742	0.865824	1	0	others
hsa-miR-4479	-0.521505	0.847979	1	0	others
hsa-miR-4482-3p	1.40757	0.801488	1	0	others
hsa-miR-4482-5p	0.843132	0.823121	1	0	others
hsa-miR-4485-3p	1.11169	0.808976	1	0	others
hsa-miR-4487	3.81304	0.667174	1	0	others
hsa-miR-4488	-0.108573	0.949099	1	0	others
hsa-miR-4489	-1.19308	0.362507	1	0	others
hsa-miR-4491	2.79373	0.762171	1	0	others
hsa-miR-4492	0.500323	0.866085	1	0	others
hsa-miR-4498	-3.11087	0.140709	1	0	others
hsa-miR-449a	1.14772	0.887803	1	0	others
hsa-miR-449c-5p	-1.48595	0.871511	1	0	others
hsa-miR-4503	-0.512412	0.923803	1	0	others
hsa-miR-4504	-0.900773	0.434484	1	0	others
hsa-miR-4508	-0.82956	0.4811	1	0	others
hsa-miR-450a-1-3p	-0.30789	0.928549	1	0	others
hsa-miR-450a-2-3p	-0.0130831	0.993215	1	0	others
hsa-miR-450a-5p	0.458014	0.651143	1	0	others
hsa-miR-450b-3p	0	1	1	0	others
hsa-miR-450b-5p	0.515903	0.653244	1	0	others
hsa-miR-4510	0.971743	0.461293	1	0	others
hsa-miR-4511	-1.91777	0.115977	1	0	others
hsa-miR-4516	-2.08629	0.526091	1	0	others
hsa-miR-451a	-0.380336	0.682848	1	0	others
hsa-miR-451b	-0.787649	0.489437	1	0	others
hsa-miR-452-3p	0	1	1	0	others
hsa-miR-452-5p	-0.398626	0.690997	1	0	others
hsa-miR-4521	-1.35594	0.798925	1	0	others
hsa-miR-4522	-0.131362	0.988663	1	0	others
hsa-miR-4525	-0.334529	0.889307	1	0	others
hsa-miR-4526	0.647129	0.933301	1	0	others
hsa-miR-4533	2.09285	0.338144	1	0	others
hsa-miR-4536-5p	0.88289	0.923904	1	0	others
hsa-miR-454-3p	-0.283845	0.822247	1	0	others
hsa-miR-454-5p	0.0839878	0.93122	1	0	others
hsa-miR-455-3p	-1.87087	0.509031	1	0	others
hsa-miR-455-5p	-1.62894	0.137652	1	0	others
hsa-miR-4632-5p	-0.0540221	0.995321	1	0	others
hsa-miR-4635	-0.524096	0.856521	1	0	others
hsa-miR-4637	-0.525689	0.818655	1	0	others
hsa-miR-4638-3p	-0.712667	0.889523	1	0	others
hsa-miR-4638-5p	0.51421	0.760346	1	0	others
hsa-miR-4639-5p	-1.01575	0.817923	1	0	others
hsa-miR-4644	-1.07097	0.90722	1	0	others
hsa-miR-4645-3p	0.782252	0.678782	1	0	others
hsa-miR-4646-3p	0	1	1	0	others
hsa-miR-4646-5p	-0.94428	0.688939	1	0	others
hsa-miR-4647	-1.14363	0.526366	1	0	others
hsa-miR-4648	1.84486	0.834133	1	0	others
hsa-miR-4654	1.11272	0.595321	1	0	others
hsa-miR-4655-5p	-2.98682	0.642254	1	0	others
hsa-miR-4657	-0.414392	0.864136	1	0	others
hsa-miR-4658	0.445808	0.917041	1	0	others
hsa-miR-4659a-3p	-0.126176	0.883989	1	0	others
hsa-miR-4659a-5p	-1.033	0.771554	1	0	others
hsa-miR-4659b-3p	0.192641	0.829025	1	0	others
hsa-miR-4659b-5p	4.91036	0.0507164	1	0	others
hsa-miR-4660	0.00502587	0.998325	1	0	others
hsa-miR-4661-3p	1.40756	0.800914	1	0	others
hsa-miR-4661-5p	-0.584734	0.677351	1	0	others
hsa-miR-4662a-3p	0	1	1	0	others
hsa-miR-4662a-5p	0.173841	0.924857	1	0	others
hsa-miR-4664-3p	0.241126	0.87688	1	0	others
hsa-miR-4664-5p	0	1	1	0	others
hsa-miR-4665-3p	0	1	1	0	others
hsa-miR-4665-5p	0.606678	0.556496	1	0	others
hsa-miR-4667-5p	-0.636661	0.830003	1	0	others
hsa-miR-4668-5p	0.342635	0.896035	1	0	others
hsa-miR-4671-5p	0	1	1	0	others
hsa-miR-4672	0.0711412	0.968787	1	0	others
hsa-miR-4676-3p	-0.467197	0.801392	1	0	others
hsa-miR-4676-5p	0.331882	0.899878	1	0	others
hsa-miR-4677-3p	-0.129437	0.869947	1	0	others
hsa-miR-4677-5p	-0.549813	0.80704	1	0	others
hsa-miR-4683	3.24715	0.221071	1	0	others
hsa-miR-4684-3p	1.58421	0.863805	1	0	others
hsa-miR-4685-3p	0.205054	0.871931	1	0	others
hsa-miR-4685-5p	-0.422603	0.930335	1	0	others
hsa-miR-4686	2.35162	0.5036	1	0	others
hsa-miR-4687-3p	0.582627	0.932137	1	0	others
hsa-miR-4688	-0.721226	0.826849	1	0	others
hsa-miR-4689	1.40744	0.878997	1	0	others
hsa-miR-4690-3p	-1.31146	0.438067	1	0	others
hsa-miR-4690-5p	-0.907812	0.895604	1	0	others
hsa-miR-4697-5p	-0.13137	0.988662	1	0	others
hsa-miR-4701-5p	-3.01711	0.742524	1	0	others
hsa-miR-4707-3p	0.371577	0.933265	1	0	others
hsa-miR-4707-5p	2.06836	0.822909	1	0	others
hsa-miR-4708-3p	-0.215328	0.981348	1	0	others
hsa-miR-4709-5p	3.85018	0.358656	1	0	others
hsa-miR-4714-5p	-0.0371569	0.994939	1	0	others
hsa-miR-4716-3p	-1.37307	0.881155	1	0	others
hsa-miR-4717-3p	-1.59293	0.862476	1	0	others
hsa-miR-4721	-0.319312	0.969048	1	0	others
hsa-miR-4723-3p	0.445696	0.961549	1	0	others
hsa-miR-4724-5p	2.52757	0.387765	1	0	others
hsa-miR-4725-3p	0.107131	0.99068	1	0	others
hsa-miR-4726-5p	0.720827	0.772823	1	0	others
hsa-miR-4727-3p	0.182554	0.984104	1	0	others
hsa-miR-4731-5p	1.47149	0.607806	1	0	others
hsa-miR-4732-3p	-0.186874	0.869831	1	0	others
hsa-miR-4732-5p	-0.983877	NA	NA	0	others
hsa-miR-4734	-1.59665	0.587019	1	0	others
hsa-miR-4738-3p	0.279196	0.807892	1	0	others
hsa-miR-4738-5p	0	1	1	0	others
hsa-miR-4741	-0.888564	0.587008	1	0	others
hsa-miR-4742-3p	0.665045	0.563259	1	0	others
hsa-miR-4742-5p	-1.21312	0.688012	1	0	others
hsa-miR-4743-5p	0.190582	0.872158	1	0	others
hsa-miR-4745-5p	-1.39157	0.656275	1	0	others
hsa-miR-4746-3p	0	1	1	0	others
hsa-miR-4746-5p	-0.886525	0.279921	1	0	others
hsa-miR-4747-5p	-0.321971	0.945178	1	0	others
hsa-miR-4748	-1.08922	0.887528	1	0	others
hsa-miR-4750-5p	0.248621	0.910687	1	0	others
hsa-miR-4753-3p	-0.688645	0.841257	1	0	others
hsa-miR-4753-5p	-0.907336	0.596765	1	0	others
hsa-miR-4754	-1.71674	0.655653	1	0	others
hsa-miR-4755-3p	-0.6053	0.761724	1	0	others
hsa-miR-4755-5p	0.160964	0.859095	1	0	others
hsa-miR-4757-3p	0.483255	0.958233	1	0	others
hsa-miR-4762-3p	-2.34432	0.367145	1	0	others
hsa-miR-4762-5p	0	1	1	0	others
hsa-miR-4763-5p	-1.62678	0.859261	1	0	others
hsa-miR-4766-3p	-0.383257	0.966807	1	0	others
hsa-miR-4767	1.82829	0.756292	1	0	others
hsa-miR-4772-3p	5.6956	0.0127186	1	0	others
hsa-miR-4772-5p	3.5106	0.0717093	1	0	others
hsa-miR-4773	2.42499	0.536446	1	0	others
hsa-miR-4775	-0.834477	0.903313	1	0	others
hsa-miR-4777-3p	0.695848	0.892639	1	0	others
hsa-miR-4779	-1.97057	0.729788	1	0	others
hsa-miR-4781-3p	-0.229678	0.899161	1	0	others
hsa-miR-4781-5p	0	1	1	0	others
hsa-miR-4785	1.12322	0.882149	1	0	others
hsa-miR-4786-5p	-0.216756	0.955527	1	0	others
hsa-miR-4787-3p	1.45932	0.87447	1	0	others
hsa-miR-4788	0.506409	0.937781	1	0	others
hsa-miR-4792	-1.41435	0.684309	1	0	others
hsa-miR-4796-3p	-0.131256	0.970128	1	0	others
hsa-miR-4796-5p	1.72941	0.683054	1	0	others
hsa-miR-4797-3p	-1.199	0.709859	1	0	others
hsa-miR-4797-5p	-2.20972	0.756191	1	0	others
hsa-miR-4800-5p	3.09741	0.598227	1	0	others
hsa-miR-4804-5p	-2.40491	0.61453	1	0	others
hsa-miR-483-3p	-1.21131	0.520985	1	0	others
hsa-miR-483-5p	-0.145479	0.91698	1	0	others
hsa-miR-484	-0.578722	0.498058	1	0	others
hsa-miR-486-3p	-0.566508	0.787971	1	0	others
hsa-miR-486-5p	-0.631834	0.503361	1	0	others
hsa-miR-487b-5p	-1.89176	0.509488	1	0	others
hsa-miR-488-3p	0.445674	0.961551	1	0	others
hsa-miR-490-5p	-1.36043	0.761818	1	0	others
hsa-miR-491-5p	1.02206	0.578547	1	0	others
hsa-miR-494-5p	-0.51225	0.864637	1	0	others
hsa-miR-495-5p	-0.131295	0.979455	1	0	others
hsa-miR-496	-0.810714	0.732304	1	0	others
hsa-miR-497-3p	0	1	1	0	others
hsa-miR-497-5p	1.999	0.289335	1	0	others
hsa-miR-4999-3p	1.40754	0.827214	1	0	others
hsa-miR-4999-5p	-0.749007	0.689148	1	0	others
hsa-miR-499a-3p	-2.19474	0.610267	1	0	others
hsa-miR-499a-5p	0.450421	0.602837	1	0	others
hsa-miR-499b-5p	2.43481	0.792094	1	0	others
hsa-miR-5000-3p	1.30942	0.874356	1	0	others
hsa-miR-5001-3p	-0.456267	0.775335	1	0	others
hsa-miR-5001-5p	0.662195	0.814857	1	0	others
hsa-miR-5003-3p	-1.3938	0.721179	1	0	others
hsa-miR-5003-5p	0	1	1	0	others
hsa-miR-5004-3p	2.62192	0.776101	1	0	others
hsa-miR-5006-3p	2.02505	0.598822	1	0	others
hsa-miR-5009-3p	0	1	1	0	others
hsa-miR-5009-5p	-1.01239	0.475837	1	0	others
hsa-miR-500a-3p	-0.310728	0.707849	1	0	others
hsa-miR-500a-5p	0.445808	0.899237	1	0	others
hsa-miR-500b-3p	1.87112	0.521276	1	0	others
hsa-miR-500b-5p	1.40757	0.783662	1	0	others
hsa-miR-501-3p	-0.998824	0.132656	1	0	others
hsa-miR-501-5p	-0.569558	0.814694	1	0	others
hsa-miR-5010-3p	-0.700996	0.348425	1	0	others
hsa-miR-5010-5p	-2.40613	0.0958671	1	0	others
hsa-miR-502-3p	-0.42728	0.620927	1	0	others
hsa-miR-502-5p	0	1	1	0	others
hsa-miR-503-3p	1.13061	0.784539	1	0	others
hsa-miR-503-5p	-0.780692	0.32567	1	0	others
hsa-miR-504-3p	-0.912279	0.841457	1	0	others
hsa-miR-504-5p	0.0629705	0.975381	1	0	others
hsa-miR-505-3p	0.69462	0.624881	1	0	others
hsa-miR-505-5p	-0.442515	0.596124	1	0	others
hsa-miR-508-3p	-0.278738	0.947144	1	0	others
hsa-miR-509-3-5p	0.0210515	0.990304	1	0	others
hsa-miR-509-3p	-0.492043	0.828704	1	0	others
hsa-miR-509-5p	0	1	1	0	others
hsa-miR-5090	-1.74378	0.641265	1	0	others
hsa-miR-5094	-0.329263	0.971542	1	0	others
hsa-miR-5096	-1.38799	0.414327	1	0	others
hsa-miR-5100	1.23644	0.635982	1	0	others
hsa-miR-511-3p	3.83468	0.250277	1	0	others
hsa-miR-511-5p	1.4251	0.108592	1	0	others
hsa-miR-513c-5p	2.12374	0.789255	1	0	others
hsa-miR-514a-3p	0.270219	0.876656	1	0	others
hsa-miR-514a-5p	0	1	1	0	others
hsa-miR-515-5p	0.954437	0.512077	1	0	others
hsa-miR-516a-5p	0.784857	0.487146	1	0	others
hsa-miR-516b-3p	0	1	1	0	others
hsa-miR-5187-5p	-0.335988	0.851391	1	0	others
hsa-miR-5188	1.40754	0.831444	1	0	others
hsa-miR-5189-3p	-0.872503	0.538962	1	0	others
hsa-miR-5189-5p	-0.741422	0.431035	1	0	others
hsa-miR-518d-5p	2.01326	0.0419215	1	0	others
hsa-miR-518e-3p	1.01743	0.554391	1	0	others
hsa-miR-5190	0	1	1	0	others
hsa-miR-5191	0	1	1	0	others
hsa-miR-5192	0.50677	0.892618	1	0	others
hsa-miR-5193	0.196882	0.932051	1	0	others
hsa-miR-5194	-0.868693	0.868806	1	0	others
hsa-miR-5195-3p	0	1	1	0	others
hsa-miR-5195-5p	14.4112	0.0025027	0.345122	0	others
hsa-miR-5196-3p	1.40759	0.756041	1	0	others
hsa-miR-5196-5p	0	1	1	0	others
hsa-miR-519a-3p	0.74511	0.579854	1	0	others
hsa-miR-519a-5p	2.06622	0.19561	1	0	others
hsa-miR-519b-5p	2.03503	0.189504	1	0	others
hsa-miR-519c-5p	2.03637	0.167977	1	0	others
hsa-miR-519e-3p	1.40759	0.747298	1	0	others
hsa-miR-520a-3p	1.94008	0.17225	1	0	others
hsa-miR-520c-5p	2.01268	0.122893	1	0	others
hsa-miR-520d-5p	1.69897	0.345	1	0	others
hsa-miR-520f-3p	0.508723	0.817481	1	0	others
hsa-miR-520g-3p	2.15261	0.0753095	1	0	others
hsa-miR-521	2.37813	0.0755769	1	0	others
hsa-miR-523-3p	0.963228	0.598204	1	0	others
hsa-miR-524-5p	2.71877	0.0222888	1	0	others
hsa-miR-526a	2.01343	0.0177985	1	0	others
hsa-miR-527	2.08082	0.233796	1	0	others
hsa-miR-532-3p	-0.488534	0.827775	1	0	others
hsa-miR-532-5p	-1.16203	0.135988	1	0	others
hsa-miR-542-3p	0.333526	0.737455	1	0	others
hsa-miR-542-5p	0.97331	0.794618	1	0	others
hsa-miR-543	0.318389	0.766642	1	0	others
hsa-miR-544b	0	1	1	0	others
hsa-miR-545-3p	-0.62521	0.944818	1	0	others
hsa-miR-548a-3p	1.2237	0.300629	1	0	others
hsa-miR-548aa	-1.49907	0.461482	1	0	others
hsa-miR-548ab	0.361787	0.854493	1	0	others
hsa-miR-548ac	0.341431	0.814585	1	0	others
hsa-miR-548ad-3p	0	1	1	0	others
hsa-miR-548ad-5p	-0.211981	0.844243	1	0	others
hsa-miR-548ae-3p	-0.443015	0.902143	1	0	others
hsa-miR-548ae-5p	-0.188425	0.852123	1	0	others
hsa-miR-548ag	-1.43618	0.485847	1	0	others
hsa-miR-548ah-3p	0.0677885	0.941885	1	0	others
hsa-miR-548ah-5p	1.67267	0.599588	1	0	others
hsa-miR-548aj-3p	-0.915982	0.807833	1	0	others
hsa-miR-548aj-5p	0	1	1	0	others
hsa-miR-548ak	0.210209	0.956182	1	0	others
hsa-miR-548al	-0.823672	0.901313	1	0	others
hsa-miR-548am-3p	-0.351531	0.675782	1	0	others
hsa-miR-548am-5p	1.10593	0.582367	1	0	others
hsa-miR-548ap-5p	-1.4959	0.304259	1	0	others
hsa-miR-548aq-3p	0.791826	0.475671	1	0	others
hsa-miR-548ar-3p	0.547804	0.794883	1	0	others
hsa-miR-548ar-5p	0	1	1	0	others
hsa-miR-548as-5p	-0.69176	0.867786	1	0	others
hsa-miR-548at-3p	0.404234	0.959834	1	0	others
hsa-miR-548at-5p	-0.3895	0.916903	1	0	others
hsa-miR-548au-5p	0.214092	0.919323	1	0	others
hsa-miR-548av-3p	0.933265	0.686679	1	0	others
hsa-miR-548ay-3p	0.144298	0.953995	1	0	others
hsa-miR-548ay-5p	-0.0328933	0.970682	1	0	others
hsa-miR-548az-5p	0.293568	0.81403	1	0	others
hsa-miR-548b-5p	1.37278	0.563625	1	0	others
hsa-miR-548ba	-0.912524	0.838993	1	0	others
hsa-miR-548bb-3p	0	1	1	0	others
hsa-miR-548bb-5p	2.34756	0.561427	1	0	others
hsa-miR-548c-5p	0.803923	0.634984	1	0	others
hsa-miR-548d-5p	0.00708527	0.993383	1	0	others
hsa-miR-548e-3p	0.436868	0.581959	1	0	others
hsa-miR-548f-3p	0.260098	0.762879	1	0	others
hsa-miR-548f-5p	0	1	1	0	others
hsa-miR-548g-3p	-0.0897017	0.984513	1	0	others
hsa-miR-548h-3p	0.917862	0.558296	1	0	others
hsa-miR-548h-5p	-0.402522	0.944981	1	0	others
hsa-miR-548i	-0.378905	0.917239	1	0	others
hsa-miR-548j-3p	0.362906	0.788322	1	0	others
hsa-miR-548j-5p	-0.405397	0.703547	1	0	others
hsa-miR-548k	-0.258202	0.755133	1	0	others
hsa-miR-548l	-0.671382	0.575886	1	0	others
hsa-miR-548n	0.208382	0.912112	1	0	others
hsa-miR-548o-3p	0.121403	0.881623	1	0	others
hsa-miR-548o-5p	0.815461	0.674814	1	0	others
hsa-miR-548p	0.0534288	0.955856	1	0	others
hsa-miR-548q	-0.706116	0.472237	1	0	others
hsa-miR-548s	-0.131341	0.987513	1	0	others
hsa-miR-548t-3p	-2.97785	0.276372	1	0	others
hsa-miR-548t-5p	1.60011	0.409153	1	0	others
hsa-miR-548u	1.23047	0.34142	1	0	others
hsa-miR-548w	1.22483	0.631614	1	0	others
hsa-miR-548x-3p	-0.906876	0.91111	1	0	others
hsa-miR-548z	0.920466	0.573314	1	0	others
hsa-miR-549a	-0.115419	0.978622	1	0	others
hsa-miR-550a-3-5p	-1.65676	0.0995466	1	0	others
hsa-miR-550a-3p	2.30246	0.388729	1	0	others
hsa-miR-550a-5p	-1.64756	0.0312345	1	0	others
hsa-miR-550b-2-5p	0.774808	0.765781	1	0	others
hsa-miR-550b-3p	0	1	1	0	others
hsa-miR-551a	2.63135	0.302529	1	0	others
hsa-miR-551b-3p	1.42927	0.862638	1	0	others
hsa-miR-551b-5p	-0.0228408	0.99726	1	0	others
hsa-miR-552-3p	-1.84742	0.480015	1	0	others
hsa-miR-552-5p	-2.4327	0.791265	1	0	others
hsa-miR-556-3p	-2.17138	0.755386	1	0	others
hsa-miR-556-5p	1.23379	0.282183	1	0	others
hsa-miR-5571-3p	-0.2929	0.968034	1	0	others
hsa-miR-5581-3p	-0.929929	0.859404	1	0	others
hsa-miR-5582-3p	0.282217	0.871284	1	0	others
hsa-miR-5584-5p	-0.101424	0.958282	1	0	others
hsa-miR-5585-3p	1.9686	0.748442	1	0	others
hsa-miR-5587-3p	-0.832206	0.928168	1	0	others
hsa-miR-5588-5p	2.22906	0.569982	1	0	others
hsa-miR-5589-3p	1.40744	0.878997	1	0	others
hsa-miR-5589-5p	-0.628399	0.821619	1	0	others
hsa-miR-561-5p	0.377999	0.894054	1	0	others
hsa-miR-5683	0.287715	0.95663	1	0	others
hsa-miR-5695	-0.243917	0.849019	1	0	others
hsa-miR-5696	1.4076	0.715719	1	0	others
hsa-miR-5697	0.208379	0.962929	1	0	others
hsa-miR-5698	-2.69578	0.46535	1	0	others
hsa-miR-570-3p	3.05564	0.432903	1	0	others
hsa-miR-5701	1.40742	0.878999	1	0	others
hsa-miR-5706	-0.69371	0.939803	1	0	others
hsa-miR-574-3p	-0.27426	0.745329	1	0	others
hsa-miR-574-5p	-0.244545	0.701471	1	0	others
hsa-miR-576-3p	-0.120468	0.842207	1	0	others
hsa-miR-576-5p	0.555431	0.635877	1	0	others
hsa-miR-579-3p	-1.18337	0.771087	1	0	others
hsa-miR-579-5p	-0.488405	0.677799	1	0	others
hsa-miR-580-3p	-0.660686	0.791825	1	0	others
hsa-miR-581	-1.15573	0.302823	1	0	others
hsa-miR-582-3p	2.00118	0.0808993	1	0	others
hsa-miR-582-5p	4.25547	0.196582	1	0	others
hsa-miR-584-3p	-0.329754	0.917623	1	0	others
hsa-miR-584-5p	0.146539	0.887882	1	0	others
hsa-miR-589-3p	0.417752	0.892331	1	0	others
hsa-miR-589-5p	-0.319627	0.72347	1	0	others
hsa-miR-590-3p	0.585256	0.758059	1	0	others
hsa-miR-590-5p	1.13674	0.814371	1	0	others
hsa-miR-597-3p	0.315835	0.7384	1	0	others
hsa-miR-597-5p	-0.131362	0.988663	1	0	others
hsa-miR-598-3p	-0.0911185	0.907974	1	0	others
hsa-miR-598-5p	0.188275	0.959653	1	0	others
hsa-miR-605-3p	1.88168	0.429242	1	0	others
hsa-miR-605-5p	2.73498	0.52467	1	0	others
hsa-miR-607	-2.27881	0.705547	1	0	others
hsa-miR-6087	1.67635	0.499428	1	0	others
hsa-miR-610	-1.38864	0.31304	1	0	others
hsa-miR-6130	0.224958	0.795839	1	0	others
hsa-miR-6131	-0.485164	0.847365	1	0	others
hsa-miR-615-3p	0.394964	0.714478	1	0	others
hsa-miR-615-5p	-2.17747	0.598416	1	0	others
hsa-miR-616-3p	0.674066	0.609371	1	0	others
hsa-miR-616-5p	2.21916	0.506507	1	0	others
hsa-miR-618	1.12896	0.346371	1	0	others
hsa-miR-619-3p	0	1	1	0	others
hsa-miR-619-5p	-1.19289	0.315315	1	0	others
hsa-miR-624-3p	-0.909014	0.8786	1	0	others
hsa-miR-624-5p	-0.159039	0.918333	1	0	others
hsa-miR-625-3p	0.447656	0.626107	1	0	others
hsa-miR-625-5p	-0.468097	0.798388	1	0	others
hsa-miR-627-3p	-0.406412	0.852275	1	0	others
hsa-miR-627-5p	-1.47579	0.274923	1	0	others
hsa-miR-628-3p	0.178714	0.816028	1	0	others
hsa-miR-628-5p	0.287799	0.866699	1	0	others
hsa-miR-629-3p	2.62856	0.446742	1	0	others
hsa-miR-629-5p	-0.867978	0.464159	1	0	others
hsa-miR-636	-0.885377	0.442677	1	0	others
hsa-miR-641	-0.761987	0.496026	1	0	others
hsa-miR-642a-3p	1.85931	0.155543	1	0	others
hsa-miR-642a-5p	0	1	1	0	others
hsa-miR-642b-3p	2.25259	0.696359	1	0	others
hsa-miR-642b-5p	0	1	1	0	others
hsa-miR-643	1.10092	0.585117	1	0	others
hsa-miR-6500-3p	1.35614	0.699588	1	0	others
hsa-miR-6501-5p	-1.11063	0.570192	1	0	others
hsa-miR-6502-5p	-0.704377	0.938852	1	0	others
hsa-miR-6503-3p	0.562987	0.558832	1	0	others
hsa-miR-6503-5p	2.24276	0.404538	1	0	others
hsa-miR-6505-3p	0.266559	0.915435	1	0	others
hsa-miR-6505-5p	-0.472144	0.871548	1	0	others
hsa-miR-6507-5p	0.107935	0.990668	1	0	others
hsa-miR-6509-3p	-0.131302	0.984193	1	0	others
hsa-miR-6509-5p	0.806738	0.743294	1	0	others
hsa-miR-651-3p	0	1	1	0	others
hsa-miR-651-5p	0.338786	0.670145	1	0	others
hsa-miR-6510-3p	0.178124	0.972955	1	0	others
hsa-miR-6511a-3p	0.18363	0.875968	1	0	others
hsa-miR-6511a-5p	-0.323816	0.922256	1	0	others
hsa-miR-6511b-3p	1.46333	0.476073	1	0	others
hsa-miR-6511b-5p	0.265164	0.851666	1	0	others
hsa-miR-6513-3p	0.517603	0.60798	1	0	others
hsa-miR-6513-5p	-2.21973	0.361512	1	0	others
hsa-miR-6514-3p	-0.574043	0.902974	1	0	others
hsa-miR-6514-5p	-1.17915	0.549964	1	0	others
hsa-miR-6515-3p	0	1	1	0	others
hsa-miR-6515-5p	-0.632916	0.530453	1	0	others
hsa-miR-6516-3p	1.18909	0.57309	1	0	others
hsa-miR-6516-5p	0.427895	0.623474	1	0	others
hsa-miR-652-3p	-0.53689	0.552484	1	0	others
hsa-miR-652-5p	-16.0543	0.00120255	0.236902	0	others
hsa-miR-653-3p	2.10952	0.796055	1	0	others
hsa-miR-653-5p	0.114581	0.96871	1	0	others
hsa-miR-656-5p	0	1	1	0	others
hsa-miR-659-3p	0	1	1	0	others
hsa-miR-659-5p	-0.83362	0.377248	1	0	others
hsa-miR-660-3p	-0.0685746	0.981111	1	0	others
hsa-miR-660-5p	-0.0450083	0.962458	1	0	others
hsa-miR-664a-3p	1.22787	0.551353	1	0	others
hsa-miR-664a-5p	0.480579	0.451391	1	0	others
hsa-miR-664b-3p	1.66343	0.609226	1	0	others
hsa-miR-664b-5p	-0.652397	0.681595	1	0	others
hsa-miR-665	0.928965	0.817965	1	0	others
hsa-miR-668-3p	-1.34475	0.580481	1	0	others
hsa-miR-668-5p	0	1	1	0	others
hsa-miR-671-3p	0.82827	0.432814	1	0	others
hsa-miR-671-5p	-0.210398	0.921298	1	0	others
hsa-miR-6715a-3p	2.98585	0.436613	1	0	others
hsa-miR-6715b-3p	2.73843	0.766763	1	0	others
hsa-miR-6716-3p	1.26039	0.618446	1	0	others
hsa-miR-6716-5p	0	1	1	0	others
hsa-miR-6721-5p	0.328868	0.858478	1	0	others
hsa-miR-6724-5p	2.58612	0.292362	1	0	others
hsa-miR-6726-3p	2.39984	0.343678	1	0	others
hsa-miR-6726-5p	-0.131283	0.98123	1	0	others
hsa-miR-6727-5p	1.72291	0.715135	1	0	others
hsa-miR-6729-5p	-1.62367	0.463559	1	0	others
hsa-miR-6730-3p	-0.571937	0.950417	1	0	others
hsa-miR-6730-5p	-2.84732	0.756589	1	0	others
hsa-miR-6733-3p	-1.43429	0.876289	1	0	others
hsa-miR-6733-5p	-2.14263	0.493179	1	0	others
hsa-miR-6734-3p	0.445808	0.91179	1	0	others
hsa-miR-6734-5p	-1.18111	0.375848	1	0	others
hsa-miR-6735-3p	-1.28187	0.744944	1	0	others
hsa-miR-6735-5p	-0.899435	0.465958	1	0	others
hsa-miR-6736-5p	-0.0717571	0.989021	1	0	others
hsa-miR-6738-3p	-0.13137	0.988662	1	0	others
hsa-miR-6739-5p	-2.2867	0.803576	1	0	others
hsa-miR-6740-5p	0.507499	0.949178	1	0	others
hsa-miR-6741-3p	1.91704	0.0686954	1	0	others
hsa-miR-6741-5p	-0.612598	0.596039	1	0	others
hsa-miR-6747-3p	0.303387	0.781431	1	0	others
hsa-miR-6747-5p	1.40757	0.775747	1	0	others
hsa-miR-675-3p	-3.06316	0.341629	1	0	others
hsa-miR-675-5p	-1.82994	0.587168	1	0	others
hsa-miR-6750-3p	0	1	1	0	others
hsa-miR-6750-5p	-1.90199	0.162252	1	0	others
hsa-miR-6753-3p	0.913981	0.911973	1	0	others
hsa-miR-6753-5p	-0.757418	0.934503	1	0	others
hsa-miR-6754-3p	1.59498	0.757091	1	0	others
hsa-miR-6754-5p	0.462223	0.91703	1	0	others
hsa-miR-6755-5p	0.445635	0.917273	1	0	others
hsa-miR-6758-3p	0.445791	0.933066	1	0	others
hsa-miR-676-3p	4.25287	0.454393	1	0	others
hsa-miR-676-5p	2.78468	0.701498	1	0	others
hsa-miR-6761-5p	0.213852	0.969235	1	0	others
hsa-miR-6762-3p	-0.256421	0.965594	1	0	others
hsa-miR-6763-5p	2.2234	0.49543	1	0	others
hsa-miR-6764-3p	2.67897	0.754409	1	0	others
hsa-miR-6764-5p	-0.602182	0.789039	1	0	others
hsa-miR-6767-3p	0	1	1	0	others
hsa-miR-6767-5p	-1.05902	0.400932	1	0	others
hsa-miR-6770-3p	0.0199707	0.994047	1	0	others
hsa-miR-6770-5p	-1.22223	0.894351	1	0	others
hsa-miR-6772-3p	-0.026621	0.989609	1	0	others
hsa-miR-6772-5p	0.445811	0.914288	1	0	others
hsa-miR-6774-3p	2.11084	0.819326	1	0	others
hsa-miR-6775-3p	2.11084	0.819326	1	0	others
hsa-miR-6777-5p	-1.82308	0.833833	1	0	others
hsa-miR-6780a-3p	-2.41722	0.749117	1	0	others
hsa-miR-6780a-5p	-1.63739	0.41492	1	0	others
hsa-miR-6781-3p	0	1	1	0	others
hsa-miR-6781-5p	-2.0655	0.534956	1	0	others
hsa-miR-6783-3p	-0.284063	0.888176	1	0	others
hsa-miR-6783-5p	2.46248	0.532057	1	0	others
hsa-miR-6785-5p	2.66522	0.772853	1	0	others
hsa-miR-6786-3p	3.14383	0.127631	1	0	others
hsa-miR-6786-5p	0	1	1	0	others
hsa-miR-6787-3p	1.4075	0.856995	1	0	others
hsa-miR-6789-3p	2.11084	0.819326	1	0	others
hsa-miR-6791-5p	-0.338448	0.949785	1	0	others
hsa-miR-6793-5p	-1.19341	0.682669	1	0	others
hsa-miR-6798-3p	2.45712	0.540013	1	0	others
hsa-miR-6802-3p	-0.832207	0.928168	1	0	others
hsa-miR-6802-5p	0.956928	0.725246	1	0	others
hsa-miR-6803-3p	-1.28773	0.692988	1	0	others
hsa-miR-6803-5p	0	1	1	0	others
hsa-miR-6804-5p	-0.501726	0.812409	1	0	others
hsa-miR-6805-3p	-0.904268	0.911516	1	0	others
hsa-miR-6805-5p	-1.01028	0.515952	1	0	others
hsa-miR-6806-3p	-1.72224	0.143992	1	0	others
hsa-miR-6806-5p	-0.131311	0.98528	1	0	others
hsa-miR-6807-5p	-0.692862	0.788343	1	0	others
hsa-miR-6808-3p	-0.970401	0.678409	1	0	others
hsa-miR-6809-5p	0.972469	0.658643	1	0	others
hsa-miR-6810-5p	1.29362	0.765441	1	0	others
hsa-miR-6812-3p	0	1	1	0	others
hsa-miR-6813-5p	3.58561	0.260806	1	0	others
hsa-miR-6815-3p	0	1	1	0	others
hsa-miR-6815-5p	-0.276369	0.829492	1	0	others
hsa-miR-6816-3p	2.44972	0.789963	1	0	others
hsa-miR-6817-3p	0.445698	0.961549	1	0	others
hsa-miR-6818-3p	-1.14379	0.498178	1	0	others
hsa-miR-6818-5p	-0.425129	0.814946	1	0	others
hsa-miR-6819-3p	3.49854	0.355523	1	0	others
hsa-miR-6819-5p	2.88851	0.572475	1	0	others
hsa-miR-6820-3p	2.66622	0.709684	1	0	others
hsa-miR-6820-5p	0	1	1	0	others
hsa-miR-6821-5p	3.32547	0.32262	1	0	others
hsa-miR-6825-5p	-2.80562	0.759915	1	0	others
hsa-miR-6826-5p	-0.537236	0.857979	1	0	others
hsa-miR-6829-5p	0.472732	0.944868	1	0	others
hsa-miR-6833-3p	1.05163	0.824137	1	0	others
hsa-miR-6836-5p	-3.21031	0.726625	1	0	others
hsa-miR-6837-3p	1.00666	0.450942	1	0	others
hsa-miR-6837-5p	-0.111997	0.957923	1	0	others
hsa-miR-6838-5p	-0.329262	0.971542	1	0	others
hsa-miR-6839-5p	-0.925494	0.860029	1	0	others
hsa-miR-6842-3p	0.162137	0.840016	1	0	others
hsa-miR-6842-5p	0.398047	0.81169	1	0	others
hsa-miR-6843-3p	-0.0174718	0.99419	1	0	others
hsa-miR-6845-5p	1.40744	0.878997	1	0	others
hsa-miR-6847-3p	-1.3685	0.881947	1	0	others
hsa-miR-6847-5p	-2.89914	0.356295	1	0	others
hsa-miR-6850-3p	0	1	1	0	others
hsa-miR-6850-5p	-2.37024	0.125627	1	0	others
hsa-miR-6851-5p	0.112759	0.990189	1	0	others
hsa-miR-6852-3p	0.937069	0.732518	1	0	others
hsa-miR-6852-5p	0.175411	0.873464	1	0	others
hsa-miR-6853-3p	-0.0119556	0.99896	1	0	others
hsa-miR-6855-3p	-0.0071429	0.997397	1	0	others
hsa-miR-6855-5p	-2.76545	0.0448064	1	0	others
hsa-miR-6857-3p	2.09413	0.35285	1	0	others
hsa-miR-6857-5p	1.4075	0.858399	1	0	others
hsa-miR-6858-3p	4.24222	0.645148	1	0	others
hsa-miR-6858-5p	-0.131291	0.982463	1	0	others
hsa-miR-6859-3p	-0.597844	0.89099	1	0	others
hsa-miR-6859-5p	-0.685684	0.450675	1	0	others
hsa-miR-6861-3p	-1.43693	0.798591	1	0	others
hsa-miR-6861-5p	2.37597	0.56991	1	0	others
hsa-miR-6862-3p	0	1	1	0	others
hsa-miR-6862-5p	-0.0861437	0.956022	1	0	others
hsa-miR-6866-3p	0	1	1	0	others
hsa-miR-6866-5p	-0.549187	0.493253	1	0	others
hsa-miR-6868-3p	0.536498	0.757351	1	0	others
hsa-miR-6868-5p	0	1	1	0	others
hsa-miR-6873-3p	1.57698	0.5083	1	0	others
hsa-miR-6873-5p	0	1	1	0	others
hsa-miR-6875-5p	-0.0215239	0.993154	1	0	others
hsa-miR-6876-5p	0.559696	0.936533	1	0	others
hsa-miR-6877-3p	0	1	1	0	others
hsa-miR-6877-5p	-0.563743	0.546268	1	0	others
hsa-miR-6881-3p	3.69676	0.688378	1	0	others
hsa-miR-6882-3p	-1.19339	0.764572	1	0	others
hsa-miR-6882-5p	-1.29912	0.486715	1	0	others
hsa-miR-6884-3p	0	1	1	0	others
hsa-miR-6884-5p	-1.89388	0.13577	1	0	others
hsa-miR-6885-3p	0.968746	0.916526	1	0	others
hsa-miR-6886-5p	-0.131362	0.988663	1	0	others
hsa-miR-6891-5p	2.02107	0.795364	1	0	others
hsa-miR-6892-5p	2.07582	0.729043	1	0	others
hsa-miR-6894-3p	0.445796	0.930378	1	0	others
hsa-miR-6894-5p	-0.70246	0.788945	1	0	others
hsa-miR-7-1-3p	0.75302	0.774166	1	0	others
hsa-miR-7-2-3p	2.09801	0.659979	1	0	others
hsa-miR-7-5p	-1.01945	0.419434	1	0	others
hsa-miR-708-3p	0.606559	0.680883	1	0	others
hsa-miR-708-5p	2.9858	0.41708	1	0	others
hsa-miR-7110-3p	0.0916932	0.971662	1	0	others
hsa-miR-7110-5p	0.445722	0.95779	1	0	others
hsa-miR-7113-5p	0.109136	0.95665	1	0	others
hsa-miR-7151-3p	-0.857228	0.92587	1	0	others
hsa-miR-7151-5p	-2.4327	0.791265	1	0	others
hsa-miR-7155-3p	-2.37056	0.497849	1	0	others
hsa-miR-744-3p	-0.0769383	0.97998	1	0	others
hsa-miR-744-5p	0.785215	0.549178	1	0	others
hsa-miR-758-5p	-2.17275	0.710582	1	0	others
hsa-miR-760	1.47296	0.166603	1	0	others
hsa-miR-7641	0.0171799	0.994251	1	0	others
hsa-miR-766-3p	0.234911	0.839845	1	0	others
hsa-miR-766-5p	0.532065	0.527162	1	0	others
hsa-miR-767-5p	1.40744	0.878997	1	0	others
hsa-miR-769-3p	-1.97259	0.566983	1	0	others
hsa-miR-769-5p	0.358397	0.677971	1	0	others
hsa-miR-7704	1.1651	0.656399	1	0	others
hsa-miR-7705	-0.786166	0.799186	1	0	others
hsa-miR-7706	-0.977746	0.439162	1	0	others
hsa-miR-7848-3p	0.964809	0.705915	1	0	others
hsa-miR-7849-3p	-0.340867	0.853587	1	0	others
hsa-miR-7850-5p	1.14108	0.620789	1	0	others
hsa-miR-7854-3p	0.0980821	0.913596	1	0	others
hsa-miR-7855-5p	-1.41233	0.693184	1	0	others
hsa-miR-7856-5p	1.30635	0.709851	1	0	others
hsa-miR-7975	-0.837796	0.877041	1	0	others
hsa-miR-7976	-1.08358	0.267058	1	0	others
hsa-miR-7977	1.54043	0.519774	1	0	others
hsa-miR-8072	-0.131362	0.988663	1	0	others
hsa-miR-8485	-0.335741	0.921501	1	0	others
hsa-miR-873-3p	0.880066	0.672123	1	0	others
hsa-miR-873-5p	1.4896	0.315241	1	0	others
hsa-miR-874-3p	-0.0276517	0.979454	1	0	others
hsa-miR-874-5p	3.01852	0.565484	1	0	others
hsa-miR-877-3p	-0.0993915	0.971545	1	0	others
hsa-miR-877-5p	-0.0593845	0.949465	1	0	others
hsa-miR-885-3p	-0.625059	0.725709	1	0	others
hsa-miR-885-5p	1.19968	0.400088	1	0	others
hsa-miR-889-5p	-0.911284	0.851787	1	0	others
hsa-miR-891a-5p	0.579217	0.934023	1	0	others
hsa-miR-9-3p	1.38221	0.533014	1	0	others
hsa-miR-9-5p	-0.683602	0.711964	1	0	others
hsa-miR-92a-1-5p	0.263208	0.82575	1	0	others
hsa-miR-92a-2-5p	0.779085	0.88751	1	0	others
hsa-miR-92a-3p	0.27083	0.875261	1	0	others
hsa-miR-92b-3p	-0.213439	0.820916	1	0	others
hsa-miR-92b-5p	-1.82975	0.249344	1	0	others
hsa-miR-93-3p	-0.397863	0.845405	1	0	others
hsa-miR-93-5p	-0.736445	0.345207	1	0	others
hsa-miR-933	-0.450417	0.782462	1	0	others
hsa-miR-934	0.183105	0.926786	1	0	others
hsa-miR-935	-0.131283	0.981016	1	0	others
hsa-miR-937-3p	-0.873248	0.534344	1	0	others
hsa-miR-937-5p	0.445775	0.940879	1	0	others
hsa-miR-939-3p	1.40752	0.845015	1	0	others
hsa-miR-939-5p	-2.12696	0.0746861	1	0	others
hsa-miR-940	-1.59595	0.779117	1	0	others
hsa-miR-941	-0.677852	0.411718	1	0	others
hsa-miR-942-3p	-0.218758	0.903971	1	0	others
hsa-miR-942-5p	-0.345879	0.526242	1	0	others
hsa-miR-943	0.024794	0.993502	1	0	others
hsa-miR-944	-0.906322	0.921775	1	0	others
hsa-miR-95-3p	0.940876	0.301589	1	0	others
hsa-miR-95-5p	2.06164	0.637015	1	0	others
hsa-miR-96-3p	0	1	1	0	others
hsa-miR-96-5p	0.695823	0.526183	1	0	others
hsa-miR-98-3p	0.717287	0.77263	1	0	others
hsa-miR-98-5p	-0.568076	0.592497	1	0	others
hsa-miR-99a-3p	-14.4154	0.00953054	1	0	others
hsa-miR-99a-5p	0.536318	0.735802	1	0	others
hsa-miR-99b-3p	0.689502	0.705427	1	0	others
hsa-miR-99b-5p	1.12989	0.0522589	1	0	others
hsa-miR-1185-1-3p	-1.71963	0.278766	1	0	C14
hsa-miR-127-3p	-2.62258	0.0199441	1	0	C14
hsa-miR-127-5p	-2.72632	0.249879	1	0	C14
hsa-miR-134-5p	-0.703414	0.576065	1	0	C14
hsa-miR-136-3p	-2.52475	0.0401289	1	0	C14
hsa-miR-136-5p	-2.11174	0.0912242	1	0	C14
hsa-miR-154-3p	-1.94732	0.58071	1	0	C14
hsa-miR-154-5p	-2.64778	0.321588	1	0	C14
hsa-miR-299-3p	-3.53053	0.143325	1	0	C14
hsa-miR-299-5p	-3.65494	0.562261	1	0	C14
hsa-miR-323a-3p	-1.97848	0.0909614	1	0	C14
hsa-miR-323b-3p	-2.26236	0.133697	1	0	C14
hsa-miR-337-5p	-1.87747	0.158496	1	0	C14
hsa-miR-369-3p	-2.08925	0.17212	1	0	C14
hsa-miR-369-5p	-1.42124	0.254091	1	0	C14
hsa-miR-370-3p	-2.03368	0.130286	1	0	C14
hsa-miR-376a-2-5p	-0.906322	0.921775	1	0	C14
hsa-miR-376b-3p	-2.09055	0.710342	1	0	C14
hsa-miR-376c-3p	-2.29535	0.236595	1	0	C14
hsa-miR-377-3p	-1.77717	0.244457	1	0	C14
hsa-miR-377-5p	-1.98104	NA	NA	NA	C14
hsa-miR-379-3p	-1.8768	0.427554	1	0	C14
hsa-miR-379-5p	-2.68691	0.0235473	1	0	C14
hsa-miR-380-3p	-1.15498	0.739453	1	0	C14
hsa-miR-381-3p	-2.67537	0.0571072	1	0	C14
hsa-miR-381-5p	-18.5148	0.000702026	0.171782	0	C14
hsa-miR-382-3p	-2.20813	0.306835	1	0	C14
hsa-miR-382-5p	-1.42028	0.127392	1	0	C14
hsa-miR-409-3p	-1.57361	0.176595	1	0	C14
hsa-miR-409-5p	-2.48578	0.32066	1	0	C14
hsa-miR-410-3p	-2.28932	0.115384	1	0	C14
hsa-miR-411-3p	-1.27941	0.461522	1	0	C14
hsa-miR-411-5p	-2.51228	0.0422439	1	0	C14
hsa-miR-412-5p	2.36666	0.148485	1	0	C14
hsa-miR-431-3p	-3.94829	0.077122	1	0	C14
hsa-miR-431-5p	-2.13735	0.0772842	1	0	C14
hsa-miR-432-5p	-2.1396	0.157746	1	0	C14
hsa-miR-433-3p	-1.67544	0.12469	1	0	C14
hsa-miR-433-5p	0	1	1	0	C14
hsa-miR-485-3p	-0.816148	0.619202	1	0	C14
hsa-miR-485-5p	-0.429963	0.696559	1	0	C14
hsa-miR-487a-3p	-0.896653	0.604298	1	0	C14
hsa-miR-487a-5p	-2.0123	0.289248	1	0	C14
hsa-miR-487b-3p	-2.69858	0.106789	1	0	C14
hsa-miR-493-3p	-2.46009	0.02053	1	0	C14
hsa-miR-493-5p	-2.93271	0.025447	1	0	C14
hsa-miR-494-3p	-2.29729	0.155079	1	0	C14
hsa-miR-495-3p	-1.9472	0.131794	1	0	C14
hsa-miR-539-3p	-1.51281	0.388546	1	0	C14
hsa-miR-539-5p	-3.63601	0.0771147	1	0	C14
hsa-miR-654-3p	-1.88372	0.104735	1	0	C14
hsa-miR-654-5p	-2.13263	0.0687658	1	0	C14
hsa-miR-655-3p	-2.41003	NA	NA	NA	C14
hsa-miR-656-3p	-2.18988	0.246843	1	0	C14
hsa-miR-758-3p	-2.68349	0.0615149	1	0	C14
hsa-miR-889-3p	-2.75936	0.0939629	1	0	C14
hsa-miR-1283	2.01014	0.110563	1	0	C19
hsa-miR-1323	2.17775	0.0503499	1	0	C19
hsa-miR-498	2.22769	0.198157	1	0	C19
hsa-miR-512-3p	1.86636	0.0830977	1	0	C19
hsa-miR-512-5p	19.1765	2.57726e-08	3.55405e-05	1	C19
hsa-miR-515-3p	1.42931	0.522452	1	0	C19
hsa-miR-516a-3p	0	1	1	0	C19
hsa-miR-516b-5p	0.638552	0.597254	1	0	C19
hsa-miR-517-5p	1.28546	0.236858	1	0	C19
hsa-miR-517a-3p	1.78727	0.130016	1	0	C19
hsa-miR-517b-3p	1.78727	0.130016	1	0	C19
hsa-miR-517c-3p	1.37831	0.270478	1	0	C19
hsa-miR-518a-3p	1.1431	0.520538	1	0	C19
hsa-miR-518a-5p	2.08151	0.225089	1	0	C19
hsa-miR-518b	1.7602	0.190983	1	0	C19
hsa-miR-518c-3p	1.45617	0.361996	1	0	C19
hsa-miR-518c-5p	1.62254	0.125612	1	0	C19
hsa-miR-518d-3p	5.60683	0.0870685	1	0	C19
hsa-miR-518e-5p	2.03653	0.0225247	1	0	C19
hsa-miR-518f-3p	2.1649	0.265269	1	0	C19
hsa-miR-518f-5p	2.00151	0.110805	1	0	C19
hsa-miR-519b-3p	-0.0863725	0.990317	1	0	C19
hsa-miR-519c-3p	0.193066	0.978359	1	0	C19
hsa-miR-519d-3p	1.68573	0.106544	1	0	C19
hsa-miR-519d-5p	3.09901	0.332836	1	0	C19
hsa-miR-519e-5p	0	1	1	0	C19
hsa-miR-520a-5p	2.80355	0.00200764	0.307615	0	C19
hsa-miR-520b	2.09935	0.672425	1	0	C19
hsa-miR-520c-3p	0.1851	0.980412	1	0	C19
hsa-miR-520d-3p	2.42318	0.116474	1	0	C19
hsa-miR-520f-5p	1.34341	0.659463	1	0	C19
hsa-miR-520g-5p	2.94309	0.0901831	1	0	C19
hsa-miR-520h	2.20889	0.318316	1	0	C19
hsa-miR-522-3p	1.92157	0.026964	1	0	C19
hsa-miR-522-5p	2.03648	0.0424604	1	0	C19
hsa-miR-523-5p	2.03669	0.107808	1	0	C19
hsa-miR-524-3p	2.74387	0.212835	1	0	C19
hsa-miR-525-3p	1.57635	0.553063	1	0	C19
hsa-miR-525-5p	2.55679	0.0136606	1	0	C19
hsa-miR-526b-5p	1.74465	0.115868	1	0	C19
hsa-miR-1197	-2.6154	NA	NA	NA	others
hsa-miR-1228-3p	1.22101	NA	NA	NA	others
hsa-miR-3131	-5.92553	NA	NA	NA	others
hsa-miR-320e	2.1275	NA	NA	NA	others
hsa-miR-4669	-1.18267	NA	NA	NA	others
hsa-miR-490-3p	-2.68865	NA	NA	NA	others
hsa-miR-541-3p	-2.11346	NA	NA	NA	others
